# Supplementary material for: Comparative Analysis of Plasma Extracellular Vesicle Isolation Methods for Purity Assessment and Biomarker Discovery
Source: Proteomes. 2025 Sep 18;13(3):45. doi: 10.3390/proteomes13030045 (PMC12452325; doi:10.3390/proteomes13030045)
Supplement: Supplementary file 1 [file proteomes-13-00045-s001.zip]

Archive with 2 entries (2 files):
- proteomes-3823593-Figure S1.tif
- proteomes-3823593-Supplementary Tables.xlsx
