# Supplementary material for: Comparative Analysis of Plasma Extracellular Vesicle Isolation Methods for Purity Assessment and Biomarker Discovery
Source: Proteomes. 2025 Sep 18;13(3):45. doi: 10.3390/proteomes13030045 (PMC12452325; doi:10.3390/proteomes13030045)
Supplement: Supplementary file 1 [file proteomes-13-00045-s001.zip › proteomes-3823593-Supplementary Tables.xlsx]

## Sheet: Table S1
Table S1. Particle count and protein content of the isolated EVs
Method	Particle size (nm)	Particle count (× 1010 particles per mL)*	Protein (µg/µL)*
EQ	150 ± 13.2	1.29 ± 0.39	0.404 ± 0.04
ES	183.3 ± 11.5	0.64 ± 0.33	3.616 ± 0.526
IZ	154.8 ± 7.7	1.77 ± 0.38	0.053 ± 0.005
TI	133.3 ± 15.1	5.3 ± 0.17	5.352 ± 0.489
T14	145.4 ± 3.7	0.76 ± 0.22	4.65 ± 0.453
PL	153.7 ± 8.8	2.29 ± 0.66	64.51 ± 9.334
* particles or amount per volume of starting plasma

## Sheet: Table S2
Table S2. Relative levels plasma proteins detected in the 5 EV preparations (EQ, ES, IZ, TI, T14) and starting plasma PL
				EQ			ES			IZ			TI			T14			PL			Protein name	Function	Subcellular Locations	GO-Cellular_component	GO-Molecular_function	GO-Biological_process	MISEV2023 Category
GN	Acc	N of peps	Peptides	Mean	SD	N	Mean	SD	N	Mean	SD	N	Mean	SD	N	Mean	SD	N	Mean	SD	N
TF	P02787	99	ADRDQYELLCLDNTR;AIAANEADAVTLDAGLVYDAYLAPNNLK;AIAANEADAVTLDAGLVYDAYLAPNNLKPVVAEFYGSK;APNHAVVTR;ASYLDCIR;AVANFFSGSCAPCADGTDFPQLCQLCPGCGCSTLNQYFGYSGAFK;AVANFFSGSCAPCADGTDFPQLCQLCPGCGCSTLNQYFGYSGAFKCLK;AVGNLRKCSTSSLLEACTFR;CDEWSVNSVGK;CDEWSVNSVGKIECVSAETTEDCIAK;CLKDGAGDVAFVK;CLVEKGDVAFVK;CLVEKGDVAFVKHQTVPQNTGGK;CSTSSLLEACTFR;DCHLAQVPSHTVVAR;DDTVCLAK;DGAGDVAFVK;DGAGDVAFVKHSTIFENLANK;DKEACVHK;DKSKEFQLF…	0.683608	1.12128	4	12.5514	0.163386	3	1.24896	0.949353	3	5.86277	0.433171	3	13	0.269851	4	35.6446	0.266233	8	Serotransferrin	Transferrins are iron binding transport proteins which can bind two Fe(3+) ions in association with the binding of an anion, usually bicarbonate. It is responsible for the transport of iron from sites of absorption and heme degradation to those of storage and utilization. Serum transferrin may also have a further role in stimulating cell proliferation. (Microbial infection) Serves as an iron sour…	Secreted.	apical plasma membrane#GO:0016324;basal part of cell#GO:0045178;basal plasma membrane#GO:0009925;blood microparticle#GO:0072562;cell surface#GO:0009986;clathrin-coated endocytic vesicle membrane#GO:0030669;clathrin-coated pit#GO:0005905;cytoplasmic vesicle#GO:0031410;early endosome#GO:0005769;endocytic vesicle#GO:0030139;endoplasmic reticulum lumen#GO:0005788;endosome membrane#GO:0010008;extracel…	enzyme binding#GO:0019899;ferric iron binding#GO:0008199;ferrous iron binding#GO:0008198;iron chaperone activity#GO:0034986;transferrin receptor binding#GO:1990459;transmembrane transporter binding#GO:0044325	actin filament organization#GO:0007015;antibacterial humoral response#GO:0019731;cellular response to iron ion#GO:0071281;ERK1 and ERK2 cascade#GO:0070371;intracellular iron ion homeostasis#GO:0006879;iron ion transport#GO:0006826;multicellular organismal-level iron ion homeostasis#GO:0060586;osteoclast differentiation#GO:0030316;positive regulation of bone resorption#GO:0045780;positive regulati…	3b: protein and protein/nucleic acid aggregates
HP	P00738	48	AVGDKLPECEADDGCPKPPEIAHGYVEHSVR;AVGDKLPECEAVCGK;AVGDKLPECEAVCGKPK;DIAPTLTLYVGK;DIAPTLTLYVGKK;DYAEVGR;DYAEVGRVGYVSGWGR;FTDHLKYVMLPVADQDQCIR;GSFPWQAK;HYEGSTVPEK;HYEGSTVPEKK;ILGGHLDAK;ILGGHLDAKGSFPWQAK;KQLVEIEK;LPECEADDGCPKPPEIAHGYVEHSVR;LPECEAVCGK;LPECEAVCGKPK;LRTEGDGVYTLNDK;LRTEGDGVYTLNDKK;LRTEGDGVYTLNNEK;LRTEGDGVYTLNNEKQWINK;NANFKFTDHLK;NANFKFTDHLKYVMLPVADQDQCIR;NPANPVQR;NYYKLRTEGDGVYTLNNEK;PPEIA…	10.0433	0.398296	4	18.4334	0.235314	3	17.2376	0.701393	3	7.51345	0.653665	3	17.4926	0.397002	4	30.7777	0.235663	8	Haptoglobin	As a result of hemolysis, hemoglobin is found to accumulate in the kidney and is secreted in the urine. Haptoglobin captures, and combines with free plasma hemoglobin to allow hepatic recycling of heme iron and to prevent kidney damage. Haptoglobin also acts as an antioxidant, has antibacterial activity, and plays a role in modulating many aspects of the acute phase response. Hemoglobin/haptoglob…	Secreted.	blood microparticle#GO:0072562;endocytic vesicle lumen#GO:0071682;extracellular exosome#GO:0070062;extracellular region#GO:0005576;extracellular space#GO:0005615;haptoglobin-hemoglobin complex#GO:0031838;specific granule lumen#GO:0035580;tertiary granule lumen#GO:1904724	antioxidant activity#GO:0016209;hemoglobin binding#GO:0030492;serine-type endopeptidase activity#GO:0004252	acute-phase response#GO:0006953;defense response#GO:0006952;defense response to bacterium#GO:0042742;immune system process#GO:0002376;negative regulation of hydrogen peroxide catabolic process#GO:2000296;negative regulation of oxidoreductase activity#GO:0051354;response to hydrogen peroxide#GO:0042542	3b: protein and protein/nucleic acid aggregates
FGB	P02675	74	AHYGGFTVQNEANK;AHYGGFTVQNEANKYQISVNK;AHYGGFTVQNEANKYQISVNKYR;APDAGGCLHADPDLGVLCPTGCQLQEALLQQER;APDAGGCLHADPDLGVLCPTGCQLQEALLQQERPIR;CHAANPNGR;DNDGWLTSDPR;DNDGWLTSDPRK;DNDGWLTSDPRKQCSK;DNENVVNEYSSELEK;DNENVVNEYSSELEKHQLYIDETVNSNIPTNLR;ECEEIIR;EDGGGWWYNR;EEAPSLR;EEAPSLRPAPPPISGGGYR;GGETSEMYLIQPDSSVK;GGETSEMYLIQPDSSVKPYR;GGETSEMYLIQPDSSVKPYRVYCDMNTENGGWTVIQNR;GHRPLDK;GSWYSMR;HGTDDGVVWMNWK;HGTDDGVVWM…	11.2753	0.48701	4	10.4108	0.136306	3	18.4575	0.806253	3	1.57135	0.579982	3	10.5698	0.319363	4	24.0996	0.238717	8	Fibrinogen beta chain	Cleaved by the protease thrombin to yield monomers which, together with fibrinogen alpha (FGA) and fibrinogen gamma (FGG), polymerize to form an insoluble fibrin matrix. Fibrin has a major function in hemostasis as one of the primary components of blood clots. In addition, functions during the early stages of wound repair to stabilize the lesion and guide cell migration during re- epithelializati…	Secreted {ECO:0000269|PubMed:10074346, ECO:0000269|PubMed:19296670, ECO:0000269|PubMed:9628725}.	blood microparticle#GO:0072562;cell cortex#GO:0005938;cell surface#GO:0009986;collagen-containing extracellular matrix#GO:0062023;endoplasmic reticulum#GO:0005783;external side of plasma membrane#GO:0009897;extracellular exosome#GO:0070062;extracellular region#GO:0005576;extracellular space#GO:0005615;extracellular vesicle#GO:1903561;fibrinogen complex#GO:0005577;plasma membrane#GO:0005886;platel…	extracellular matrix structural constituent#GO:0005201;protein-folding chaperone binding#GO:0051087;signaling receptor binding#GO:0005102;structural molecule activity#GO:0005198	adaptive immune response#GO:0002250;blood coagulation, fibrin clot formation#GO:0072378;cell-matrix adhesion#GO:0007160;cellular response to interleukin-1#GO:0071347;cellular response to leptin stimulus#GO:0044320;fibrinolysis#GO:0042730;induction of bacterial agglutination#GO:0043152;innate immune response#GO:0045087;negative regulation of endothelial cell apoptotic process#GO:2000352;negative r…	5a: blood‐derived corona proteins
IGHG4	P01861;P01861-1	11	EPQVYTLPPSQEEMTK;GLPSSIEK;GQPREPQVYTLPPSQEEMTK;SRWQEGNVFSCSVMHEALHNHYTQK;TPEVTCVVVDVSQEDPEVQFNWYVDGVEVHNAK;TTPPVLDSDGSFFLYSR;TYTCNVDHKPSNTK;VSNKGLPSSIEK;WQEGNVFSCSVMHEALHNHYTQK;YGPPCPSCPAPEFLGGPSVFLFPPK;YGPPCPSCPAPEFLGGPSVFLFPPKPK	17.834	7.32867	4	38.3295	0.0128976	3	1.00514	1.71001	3	4.94601	0.217305	3	37.3792	0.824602	4	31.6422	0.258132	8	Immunoglobulin heavy constant gamma 4	Constant region of immunoglobulin heavy chains. Immunoglobulins, also known as antibodies, are membrane-bound or secreted glycoproteins produced by B lymphocytes. In the recognition phase of humoral immunity, the membrane-bound immunoglobulins serve as receptors which, upon binding of a specific antigen, trigger the clonal expansion and differentiation of B lymphocytes into immunoglobulins- secre…	[Isoform 1]: Secreted {ECO:0000303|PubMed:20176268, ECO:0000303|PubMed:22158414}. [Isoform 2]: Cell membrane {ECO:0000303|PubMed:20176268, ECO:0000303|PubMed:22158414}; Single-pass membrane protein {ECO:0000255}.	blood microparticle#GO:0072562;extracellular exosome#GO:0070062;extracellular region#GO:0005576;extracellular space#GO:0005615;IgG immunoglobulin complex#GO:0071735;immunoglobulin complex, circulating#GO:0042571;plasma membrane#GO:0005886	antigen binding#GO:0003823;immunoglobulin receptor binding#GO:0034987	adaptive immune response#GO:0002250;antibacterial humoral response#GO:0019731;B cell receptor signaling pathway#GO:0050853;complement activation, classical pathway#GO:0006958	1b: single‐pass transmembrane proteins; 3b: protein and protein/nucleic acid aggregates
IGHG1	P01857;P01857-1	34	AKGQPREPQVYTLPPSR;ALPAPIEK;DELTKNQVSLTCLVK;DELTKNQVSLTCLVKGFYPSDIAVEWESNGQPENNYK;DTLMISR;DTLMISRTPEVTCVVVDVSHEDPEVK;EPQVYTLPPSR;EPQVYTLPPSRDELTK;FNWYVDGVEVHNAK;GFYPSDIAVEWESNGQPENNYK;GFYPSDIAVEWESNGQPENNYKTTPPVLDSDGSFFLYSK;GPSVFPLAPSSK;GPSVFPLAPSSKSTSGGTAALGCLVK;GQPREPQVYTLPPSR;GQPREPQVYTLPPSRDELTK;NQVSLTCLVK;NQVSLTCLVKGFYPSDIAVEWESNGQPENNYK;PKDTLMISR;SCDKTHTCPPCPAPELLGGPSVFLFPPK;SCDKTHTCPPCPAPEL…	2.78304	0.4618	4	11.8921	0.152528	3	2.57965	0.955773	3	1.42625	0.632419	3	13	0.430182	4	33.9283	0.462122	8	Immunoglobulin heavy constant gamma 1	Constant region of immunoglobulin heavy chains. Immunoglobulins, also known as antibodies, are membrane-bound or secreted glycoproteins produced by B lymphocytes. In the recognition phase of humoral immunity, the membrane-bound immunoglobulins serve as receptors which, upon binding of a specific antigen, trigger the clonal expansion and differentiation of B lymphocytes into immunoglobulins- secre…	[Isoform 1]: Secreted {ECO:0000303|PubMed:20176268, ECO:0000303|PubMed:22158414}. [Isoform 2]: Cell membrane {ECO:0000303|PubMed:20176268, ECO:0000303|PubMed:22158414}; Single-pass membrane protein {ECO:0000255}.	blood microparticle#GO:0072562;extracellular exosome#GO:0070062;extracellular region#GO:0005576;extracellular space#GO:0005615;IgG immunoglobulin complex#GO:0071735;immunoglobulin complex, circulating#GO:0042571;plasma membrane#GO:0005886	antigen binding#GO:0003823;Fc-gamma receptor I complex binding#GO:0034988;immunoglobulin receptor binding#GO:0034987	adaptive immune response#GO:0002250;antibacterial humoral response#GO:0019731;antibody-dependent cellular cytotoxicity#GO:0001788;B cell receptor signaling pathway#GO:0050853;complement activation, classical pathway#GO:0006958;complement-dependent cytotoxicity#GO:0097278	1b: single‐pass transmembrane proteins; 3b: protein and protein/nucleic acid aggregates
ECM1	Q16610;Q16610-4	36	ACPSHQPDISSGLELPFPPGVPTLDNIK;ACPSHQPDISSGLELPFPPGVPTLDNIKNICHLRR;APYPNYDRDILTIDIGR;AWEDTLDK;AWEDTLDKYCDR;AWEDTLDKYCDREYAVK;CCDLPFPEQACCAEEEK;CCDLPFPEQACCAEEEKLTFINDLCGPR;CCDLPFPEQACCAEEEKLTFINDLCGPRR;DILTIDIGR;DPALCCYLSPGDEQVNCFNINYLR;ELLALIQLER;ELPSLQHPNEQK;EVGPPLPQEAVPLQK;FCEAEFSVK;FSCFQEEAPQPHYQLR;LDGFPPGRPSPDNLNQICLPNR;LLPAQLPAEK;LLPAQLPAEKEVGPPLPQEAVPLQK;LTFINDLCGPR;LVWEEAMSR;LVWEEAMSRFCEAEF…	0	0	4	24.4104	0.801075	3	7.4383	7.4383	3	27.5958	0.524171	3	30.2017	0.224164	4	26.373	0.191539	8	Extracellular matrix protein 1	Involved in endochondral bone formation as negative regulator of bone mineralization. Stimulates the proliferation of endothelial cells and promotes angiogenesis. Inhibits MMP9 proteolytic activity. {ECO:0000269|PubMed:11165938, ECO:0000269|PubMed:11292659, ECO:0000269|PubMed:16512877}. || This gene encodes a soluble protein that is involved in endochondral bone formation, angiogenesis, and tumor…	Secreted, extracellular space, extracellular matrix.	collagen-containing extracellular matrix#GO:0062023;extracellular exosome#GO:0070062;extracellular matrix#GO:0031012;extracellular region#GO:0005576;extracellular space#GO:0005615;platelet dense granule lumen#GO:0031089	interleukin-2 receptor binding#GO:0005134;protease binding#GO:0002020	angiogenesis#GO:0001525;biomineral tissue development#GO:0031214;chondrocyte development#GO:0002063;endochondral bone growth#GO:0003416;inflammatory response#GO:0006954;negative regulation of bone mineralization#GO:0030502;negative regulation of cytokine-mediated signaling pathway#GO:0001960;negative regulation of peptidase activity#GO:0010466;ossification#GO:0001503;positive regulation of angiog…
ATRN	O75882;O75882-2	40	AKEQYAVVGHSAHIVTLK;ALYVHGGYK;CDQHTDCYSCTANTNDCHWCNDHCVPR;CFSSDFMAYDIACDR;CNPGTGQCVCPAGWVGEQCQHCGGR;CTWLIEGQPNR;CVWNTGSSQCISWALATDEQEEK;DLDMFINASK;DNPMYYCNK;EQYAVVGHSAHIVTLK;FNHFATECSWDHLYVYDGDSIYAPLVAAFSGLIVPER;GDECQLCEVENR;GEACDIPHCTDNCGFPHR;GVKGDECQLCEVENR;HCETCISGFYGDPTNGGK;IQVQTEQ;IYMYGGK;KVEFVLK;LADDLYR;LLLLLLLLSPPLLLLLLPCEAEAAAAAAAVSGSAAAEAKECDRPCVNGGR;LTGSSGFVTDGPGNYK;LTLTPWVGLR;NHNALLASLT…	5.45636	5.45636	4	24.8667	0.804164	3	0	0	3	0	0	3	31.4147	0.183044	4	26.2633	0.328303	8	Attractin	Involved in the initial immune cell clustering during inflammatory response and may regulate chemotactic activity of chemokines. May play a role in melanocortin signaling pathways that regulate energy homeostasis and hair color. Low-affinity receptor for agouti (By similarity). Has a critical role in normal myelination in the central nervous system (By similarity). {ECO:0000250, ECO:0000269|PubMe…	[Isoform 1]: Cell membrane {ECO:0000269|PubMed:7539799}; Single-pass type I membrane protein {ECO:0000269|PubMed:7539799}. [Isoform 2]: Secreted {ECO:0000269|PubMed:7539799, ECO:0000269|PubMed:9736737}. [Isoform 3]: Secreted {ECO:0000269|PubMed:7539799}.	extracellular exosome#GO:0070062;extracellular space#GO:0005615;Golgi apparatus#GO:0005794;plasma membrane#GO:0005886	carbohydrate binding#GO:0030246;signaling receptor activity#GO:0038023	cerebellum development#GO:0021549;inflammatory response#GO:0006954;myelination#GO:0042552;pigmentation#GO:0043473;regulation of multicellular organism growth#GO:0040014	1b: single‐pass transmembrane proteins
F10	P00742	22	ACIPTGPYPCGK;DGECPWQALLINEENEGFCGGTILSEFYILTAAHCLYQAK;DTYFVTGIVSWGEGCAR;DWAESTLMTQK;EQANNILAR;ETYDFDIAVLR;FKDTYFVTGIVSWGEGCAR;FTKETYDFDIAVLR;GYTLADNGKACIPTGPYPCGKQTLER;KLCSLDNGDCDQFCHEEQNSVVCSCAR;LCSLDNGDCDQFCHEEQNSVVCSCAR;LSSSFIITQNMFCAGYDTK;LSSSFIITQNMFCAGYDTKQEDACQGDSGGPHVTR;MLEVPYVDR;MNVAPACLPER;MNVAPACLPERDWAESTLMTQK;NCELFTR;NTEQEEGGEAVHEVEVVIK;QEDACQGDSGGPHVTR;TGIVSGFGR;VGDRNTEQEEGGEAVHEVEV…	18.9542	6.32583	4	15.4919	7.74614	3	0	0	3	17.4625	6.74446	3	30.4225	0.287328	4	25.8293	0.277864	8	Coagulation factor X	Factor Xa is a vitamin K-dependent glycoprotein that converts prothrombin to thrombin in the presence of factor Va, calcium and phospholipid during blood clotting (PubMed:22409427). Factor Xa activates pro-inflammatory signaling pathways in a protease-activated receptor (PAR)-dependent manner (PubMed:24041930, PubMed:30568593, PubMed:34831181, PubMed:18202198). Up-regulates expression of protease…	Secreted.	endoplasmic reticulum lumen#GO:0005788;external side of plasma membrane#GO:0009897;extracellular region#GO:0005576;extracellular space#GO:0005615;Golgi lumen#GO:0005796;plasma membrane#GO:0005886	calcium ion binding#GO:0005509;phospholipid binding#GO:0005543;serine-type endopeptidase activity#GO:0004252	blood coagulation#GO:0007596;positive regulation of cell migration#GO:0030335;positive regulation of TOR signaling#GO:0032008;proteolysis#GO:0006508
F9	P00740;P00740-2	22	CEQFCKNSADNKVVCSCTEGYR;DSCQGDSGGPHVTEVEGTSFLTGIISWGEECAMK;EYTNIFLK;FGSGYVSGWGR;FTIYNNMFCAGFHEGGR;IIPHHNYNAAINK;ITVVAGEHNIEETEHTEQK;ITVVAGEHNIEETEHTEQKR;LAENQKSCEPAVPFPCGR;NCELDVTCNIK;NCELDVTCNIKNGR;NSADNKVVCSCTEGYR;NSADNKVVCSCTEGYRLAENQK;SALVLQYLR;SCEPAVPFPCGR;VDAFCGGSIVNEK;VSVSQTSKLTR;VVCSCTEGYR;VVGGEDAKPGQFPWQVVLNGK;WIVTAAHCVETGVK;YNHDIALLELDEPLVLNSYVTPICIADK;YNHDIALLELDEPLVLNSYVTPICIADKEYTNIFLK	19.044	6.34855	4	16.2627	8.13138	3	0	0	3	23.0711	0.608313	3	29.7775	0.225794	4	25.5756	0.35291	8	Coagulation factor IX	Factor IX is a vitamin K-dependent plasma protein that participates in the intrinsic pathway of blood coagulation by converting factor X to its active form in the presence of Ca(2+) ions, phospholipids, and factor VIIIa. {ECO:0000269|PubMed:1730085, ECO:0000269|PubMed:19846852, ECO:0000269|PubMed:20121197, ECO:0000269|PubMed:20121198, ECO:0000269|PubMed:2592373, ECO:0000269|PubMed:8295821}. || Th…	Secreted {ECO:0000269|PubMed:19846852, ECO:0000269|PubMed:2592373, ECO:0000269|PubMed:3857619, ECO:0000269|PubMed:8295821, ECO:0000269|PubMed:9169594}.	collagen-containing extracellular matrix#GO:0062023;endoplasmic reticulum lumen#GO:0005788;extracellular exosome#GO:0070062;extracellular region#GO:0005576;extracellular space#GO:0005615;Golgi lumen#GO:0005796;plasma membrane#GO:0005886	calcium ion binding#GO:0005509;endopeptidase activity#GO:0004175;metal ion binding#GO:0046872;serine-type endopeptidase activity#GO:0004252	blood coagulation#GO:0007596;proteolysis#GO:0006508;zymogen activation#GO:0031638
F11	P03951;P03951-2	26	AKIPLVTNEECQK;ALSGFSLQSCR;CLLFTFTAESPSEDPTR;CQFFTYTPAQASCNEGK;CTDDVHCHFFTYATR;DIFPNTVFADSNIDSVMAPDAFVCGR;DIYVDLDMK;DSVTETLPR;DTCFEGGDITTVFTPSAK;EDTSFFGVQEIIIHDQYK;ERPGVYTNVVEYVDWILEK;GEWPWQVTLHTTSPTQR;GGISGYTLR;HLCGGSIIGNQWILTAAHCFYGVESPK;HNEVWHLVGITSWGEGCAQR;HSIPVFCHSSFYHDTDFLGEELDIVAAK;IPLVTNEECQK;IVGGTASVR;MAESGYDIALLK;MICAGYR;NVIYTDCWVTGWGYR;SCALSNLACIR;TAAISGYSFK;TSESGLPSTR;WFTCVLK;YCQVVCTYH…	0	0	4	22.4357	1.61679	3	0	0	3	10.8022	7.20513	3	29.3454	0.139537	4	23.4929	0.780676	8	Coagulation factor XI	Factor XI triggers the middle phase of the intrinsic pathway of blood coagulation by activating factor IX. {ECO:0000269|PubMed:22961984}. || This gene encodes coagulation factor XI of the blood coagulation cascade. This protein is present in plasma as a zymogen, which is a unique plasma coagulation enzyme because it exists as a homodimer consisting of two identical polypeptide chains linked by di…	Secreted.	extracellular exosome#GO:0070062;extracellular region#GO:0005576;extracellular space#GO:0005615;membrane#GO:0016020;plasma membrane#GO:0005886	heparin binding#GO:0008201;identical protein binding#GO:0042802;serine-type aminopeptidase activity#GO:0070009;serine-type endopeptidase activity#GO:0004252	blood coagulation#GO:0007596;plasminogen activation#GO:0031639;positive regulation of fibrinolysis#GO:0051919
IGHG3	P01860;P01860-1	14	CPAPELLGGPSVFLFPPK;CPAPELLGGPSVFLFPPKPK;CPEPKSCDTPPPCPR;GFYPSDIAVEWESSGQPENNYNTTPPMLDSDGSFFLYSK;SCDTPPPCPR;SCDTPPPCPRCPAPELLGGPSVFLFPPKPK;SRWQQGNIFSCSVMHEALHNR;TPEVTCVVVDVSHEDPEVQFK;TPEVTCVVVDVSHEDPEVQFKWYVDGVEVHNAK;TPLGDTTHTCPR;VELKTPLGDTTHTCPR;WQQGNIFSCSVMHEALHNR;WQQGNIFSCSVMHEALHNRFTQK;WYVDGVEVHNAK	5.24749	0.69718	4	12.3397	0.347164	3	3.86874	0.809259	3	1.2997	0.537685	3	12.036	0.523905	4	35.9956	0.413237	8	Immunoglobulin heavy constant gamma 3	Constant region of immunoglobulin heavy chains. Immunoglobulins, also known as antibodies, are membrane-bound or secreted glycoproteins produced by B lymphocytes. In the recognition phase of humoral immunity, the membrane-bound immunoglobulins serve as receptors which, upon binding of a specific antigen, trigger the clonal expansion and differentiation of B lymphocytes into immunoglobulins- secre…	[Isoform 1]: Secreted {ECO:0000303|PubMed:20176268, ECO:0000303|PubMed:22158414}. [Isoform 2]: Cell membrane {ECO:0000303|PubMed:20176268, ECO:0000303|PubMed:22158414}; Single-pass membrane protein {ECO:0000255}.	blood microparticle#GO:0072562;extracellular exosome#GO:0070062;extracellular region#GO:0005576;extracellular space#GO:0005615;IgG immunoglobulin complex#GO:0071735;immunoglobulin complex, circulating#GO:0042571;plasma membrane#GO:0005886	antigen binding#GO:0003823;immunoglobulin receptor binding#GO:0034987	adaptive immune response#GO:0002250;antibacterial humoral response#GO:0019731;B cell receptor signaling pathway#GO:0050853;complement activation, classical pathway#GO:0006958	1b: single‐pass transmembrane proteins; 3b: protein and protein/nucleic acid aggregates
BCHE	P06276	19	AEEILSR;AILQSGSFNAPWAVTSLYEAR;DEGTAFLVYGAPGFSK;EALGDVVGDYNFICPALEFTK;ESILFHYTDWVDDQRPENYR;FSEWGNNAFFYYFEHR;FWTSFFPK;IFFPGVSEFGK;LPWPEWMGVMHGYEIEFVFGLPLER;NIAAFGGNPK;NQFNDYTSK;SVTLFGESAGAASVSLHLLSPGSHSLFTR;TQILVGVNK;TQILVGVNKDEGTAFLVYGAPGFSK;VGALGFLALPGNPEAPGNMGLFDQQLALQWVQK;VIVVSMNYR;VLEMTGNIDEAEWEWK;WNNYMMDWK;YLTLNTESTR	11.598	6.71321	4	26.0996	0.231019	3	7.09666	7.09666	3	0	0	3	29.7948	0.143177	4	25.7031	0.293704	8	Cholinesterase	Esterase with broad substrate specificity. Contributes to the inactivation of the neurotransmitter acetylcholine. Can degrade neurotoxic organophosphate esters. {ECO:0000269|PubMed:19452557, ECO:0000269|PubMed:19542320}. || This gene encodes a cholinesterase enzyme and member of the type-B carboxylesterase/lipase family of proteins. The encoded enzyme exhibits broad substrate specificity and is i…	Secreted {ECO:0000269|PubMed:19368529, ECO:0000269|PubMed:19542320}.	blood microparticle#GO:0072562;endoplasmic reticulum lumen#GO:0005788;extracellular region#GO:0005576;extracellular space#GO:0005615;nuclear envelope lumen#GO:0005641;plasma membrane#GO:0005886	acetylcholinesterase activity#GO:0003990;amyloid-beta binding#GO:0001540;catalytic activity#GO:0003824;choline binding#GO:0033265;cholinesterase activity#GO:0004104;enzyme binding#GO:0019899;hydrolase activity, acting on ester bonds#GO:0016788;identical protein binding#GO:0042802	acetylcholine catabolic process#GO:0006581;choline metabolic process#GO:0019695;cocaine metabolic process#GO:0050783;learning#GO:0007612;negative regulation of cell population proliferation#GO:0008285;negative regulation of synaptic transmission#GO:0050805;neuroblast differentiation#GO:0014016;peptide hormone processing#GO:0016486;response to alkaloid#GO:0043279;response to folic acid#GO:0051593;…
IGFBP3	P17936;P17936-2	18	ALAQCAPPPAVCAELVR;ALAQCAPPPAVCAELVREPGCGCCLTCALSEGQPCGIYTER;CGSGLRCQPSPDEARPLQALLDGR;CQPSPDEARPLQALLDGR;EMEDTLNHLK;EMEDTLNHLKFLNVLSPR;EPGCGCCLTCALSEGQPCGIYTER;FLNVLSPR;GFCWCVDK;GFCWCVDKYGQPLPGYTTK;GLCVNASAVSR;GVHIPNCDKKGFYK;PLQALLDGR;RGFCWCVDK;RGFCWCVDKYGQPLPGYTTK;SAGSVESPSVSSTHR;YGQPLPGYTTK;YKVDYESQSTDTQNFSSESK	0	0	4	15.4701	7.74051	3	0	0	3	0	0	3	28.473	0.0556582	4	23.6824	0.414672	8	Insulin-like growth factor-binding protein 3	Multifunctional protein that plays a critical role in regulating the availability of IGFs such as IGF1 and IGF2 to their receptors and thereby regulates IGF-mediated cellular processes including proliferation, differentiation, and apoptosis in a cell-type specific manner (PubMed:10874028, PubMed:19556345). Also exhibits IGF- independent antiproliferative and apoptotic effects mediated by its rece…	Secreted {ECO:0000269|PubMed:20353938}. Nucleus {ECO:0000269|PubMed:10874028, ECO:0000269|PubMed:19556345}.	endoplasmic reticulum lumen#GO:0005788;extracellular region#GO:0005576;extracellular space#GO:0005615;insulin-like growth factor binding protein complex#GO:0016942;insulin-like growth factor ternary complex#GO:0042567;nucleus#GO:0005634	fibronectin binding#GO:0001968;insulin-like growth factor binding#GO:0005520;insulin-like growth factor I binding#GO:0031994;insulin-like growth factor II binding#GO:0031995;metal ion binding#GO:0046872;protein tyrosine phosphatase activator activity#GO:0008160	apoptotic process#GO:0006915;MAPK cascade#GO:0000165;negative regulation of cell population proliferation#GO:0008285;negative regulation of protein phosphorylation#GO:0001933;negative regulation of signal transduction#GO:0009968;negative regulation of smooth muscle cell migration#GO:0014912;negative regulation of smooth muscle cell proliferation#GO:0048662;osteoblast differentiation#GO:0001649;po…
MST1	P26927	32	AAFCYQIR;CADDQPPSILDPPDQVQFEK;CEIAGWGETK;CGPLMDCR;CGSEAQPRQEATTVSCFR;CTDDVRPQDCYHGAGEQYR;CTDDVRPQDCYHGAGEQYRGTVSK;EAACVWCNGEEYR;EFCDLPR;EFCDLPRCGSEAQPR;EQWILTAR;FLDQGLDDNYCR;FLDQGLDDNYCRNPDGSERPWCYTTDPQIER;GTELQHLLHAVVPGPWQEDVADAEECAGR;GTMATTVGGLPCQAWSHK;MVCGPSGSQLVLLK;NGLEENFCR;NPDGDPGGPWCYTTDPAVR;NPDGDSHGPWCYTMDPR;NPDGSEAPWCFTLR;NPDGSERPWCYTTDPQIER;QEATTVSCFR;QGQHFCGGSLVK;SPLNDFQVLR;TPFDYCALR;V…	0	0	4	15.1291	7.59027	3	8.05492	8.05492	3	24.6414	0.523549	3	29.0051	0.395018	4	23.2378	0.638714	8	Hepatocyte growth factor-like protein	The protein encoded by this gene contains four kringle domains and a serine protease domain, similar to that found in hepatic growth factor. Despite the presence of the serine protease domain, the encoded protein may not have any proteolytic activity. The receptor for this protein is RON tyrosine kinase, which upon activation stimulates ciliary motility of ciliated epithelial lung cells. This pro…	Secreted.	collagen-containing extracellular matrix#GO:0062023;extracellular region#GO:0005576;extracellular space#GO:0005615	receptor tyrosine kinase binding#GO:0030971	negative regulation of gluconeogenesis#GO:0045721;proteolysis#GO:0006508;regulation of cAMP-dependent protein kinase activity#GO:2000479;regulation of receptor signaling pathway via JAK-STAT#GO:0046425
BTD	P43251;P43251-2	13	GDMFLVANLGTKEPCHSSDPR;HNLYFEAAFDVPLK;HVVYPTAWMNQLPLLAAIEIQK;ILSGDPYCEK;ILSGDPYCEKDAQEVHCDEATK;LSCMAIR;LSSGLVTAALYGR;QEALELMNQNLDIYEQQVMTAAQK;SHLIIAQVAK;SRLSSGLVTAALYGR;TSIYPFLDFMPSPQVVR;VDLITFDTPFAGR;WNPCLEPHR	0	0	4	0	0	3	0	0	3	4.81255	5.55705	3	29.0361	0.184314	4	24.2645	0.400048	8	Biotinidase	Catalytic release of biotin from biocytin, the product of biotin-dependent carboxylases degradation. {ECO:0000305|PubMed:9099842, ECO:0000305|PubMed:9654207}. || The protein encoded by this gene functions to recycle protein-bound biotin by cleaving biocytin (biotin-epsilon-lysine), a normal product of carboxylase degradation, resulting in regeneration of free biotin. The encoded protein has also …	Secreted, extracellular space {ECO:0000305|PubMed:9099842, ECO:0000305|PubMed:9654207}.	extracellular exosome#GO:0070062;extracellular region#GO:0005576;extracellular space#GO:0005615;mitochondrial matrix#GO:0005759	biotinidase activity#GO:0047708	biotin metabolic process#GO:0006768;central nervous system development#GO:0007417
RBP4	P02753	27	DPEGLFLQDNIVAEFSVDETGQMSATAK;DPNGLPPEAQK;DPNGLPPEAQKIVR;FSGTWYAMAK;FSGTWYAMAKK;GNDDHWIVDTDYDTYAVQYSCR;IVRQRQEELCLAR;KDPEGLFLQDNIVAEFSVDETGQMSATAK;LIVHNGYCDGR;LIVHNGYCDGRSER;LIVHNGYCDGRSERNLL;LLNLDGTCADSYSFVFSR;LLNLDGTCADSYSFVFSRDPNGLPPEAQK;LLNLDGTCADSYSFVFSRDPNGLPPEAQKIVR;LLNNWDVCADMVGTFTDTEDPAK;LLNNWDVCADMVGTFTDTEDPAKFK;LLNNWDVCADMVGTFTDTEDPAKFKMK;MKYWGVASFLQK;MKYWGVASFLQKGNDDHWIVDTDYDTYAVQYSCR;…	23.9249	0.521866	4	27.2737	0.323926	3	0	0	3	27.3148	0.323428	3	32.9488	0.226626	4	29.3924	0.324949	8	Retinol-binding protein 4	Retinol-binding protein that mediates retinol transport in blood plasma (PubMed:5541771). Delivers retinol from the liver stores to the peripheral tissues (Probable). Transfers the bound all-trans retinol to STRA6, that then facilitates retinol transport across the cell membrane (PubMed:22665496). {ECO:0000269|PubMed:22665496, ECO:0000305, ECO:0000305|PubMed:5541771}. || This protein belongs to t…	Secreted {ECO:0000269|PubMed:12237133, ECO:0000269|PubMed:2444024, ECO:0000269|PubMed:5541771}.	extracellular exosome#GO:0070062;extracellular region#GO:0005576;extracellular space#GO:0005615	retinal binding#GO:0016918;retinol binding#GO:0019841;retinol transmembrane transporter activity#GO:0034632	cardiac muscle tissue development#GO:0048738;embryonic organ morphogenesis#GO:0048562;embryonic retina morphogenesis in camera-type eye#GO:0060059;embryonic skeletal system development#GO:0048706;eye development#GO:0001654;female genitalia morphogenesis#GO:0048807;gluconeogenesis#GO:0006094;glucose homeostasis#GO:0042593;heart development#GO:0007507;heart trabecula formation#GO:0060347;lung devel…
SERPINA6	P08185	21	AVLQLNEEGVDTAGSTGVTLNLTSK;AVLQLNEEGVDTAGSTGVTLNLTSKPIILR;EENFYVDETTVVK;FNQPFIIMIFDHFTWSSLFLAR;FNQPFIIMIFDHFTWSSLFLARVMNPV;GLASANVDFAFSLYK;GTWTQPFDLASTR;GTWTQPFDLASTREENFYVDETTVVK;HLVALSPK;HYYESEVLAMNFQDWATASR;ITQDAQLK;IVDLFSGLDSPAILVLVNYIFFK;IVDLFSGLDSPAILVLVNYIFFKGTWTQPFDLASTR;KNIFISPVSISMALAMLSLGTCGHTR;MNTVIAALSR;NIFISPVSISMALAMLSLGTCGHTR;QINSYVK;SDTSLEMTMGNALFLDGSLELLESFSADIK;SETEIHQGFQHLHQLFA…	19.3241	6.44438	4	16.5994	8.29998	3	0	0	3	18.4778	7.17475	3	31.8336	0.195106	4	28.6187	0.151512	8	Corticosteroid-binding globulin	Major transport protein for glucocorticoids and progestins in the blood of almost all vertebrate species. {ECO:0000269|PubMed:18513745}. || This gene encodes an alpha-globulin protein with corticosteroid-binding properties. This is the major transport protein for glucorticoids and progestins in the blood of most vertebrates. The gene localizes to a chromosomal region containing several closely re…	Secreted.	extracellular exosome#GO:0070062;extracellular region#GO:0005576;extracellular space#GO:0005615	serine-type endopeptidase inhibitor activity#GO:0004867;steroid binding#GO:0005496	glucocorticoid metabolic process#GO:0008211
ALB	P02768;P02769	183	AACLLPK;AACLLPKLDELR;AACLLPKLDELRDEGK;AAFTECCQAADK;AAFTECCQAADKAACLLPK;AAFTECCQAADKAACLLPKLDELR;ADDKETCFAEEGK;ADDKETCFAEEGKK;ADLAKYICENQDSISSK;AEFAEVSK;AEFAEVSKLVTDLTK;AEFAEVSKLVTDLTKVHTECCHGDLLECADDR;AEFVEVTK;AFKAWAVAR;ALVLIAFAQYLQQCPFEDHVK;ALVLIAFAQYLQQCPFEDHVKLVNEVTEFAK;ALVLIAFAQYLQQCPFEDHVKLVNEVTEFAKTCVADESAENCDK;ATKEQLK;ATKEQLKAVMDDFAAFVEK;AVMDDFAAFVEK;CASIQKFGER;CASLQKFGER;CCAAADPHECYAK;CCA…	0.47064	0.207098	4	5.10233	0.242695	3	1.216	0.933259	3	4.67203	0.392766	3	5.45002	0.259545	4	32.8693	0.574186	8	Albumin	Binds water, Ca(2+), Na(+), K(+), fatty acids, hormones, bilirubin and drugs (Probable). Its main function is the regulation of the colloidal osmotic pressure of blood (Probable). Major zinc transporter in plasma, typically binds about 80% of all plasma zinc (PubMed:19021548). Major calcium and magnesium transporter in plasma, binds approximately 45% of circulating calcium and magnesium in plasma…	Secreted.	blood microparticle#GO:0072562;cytoplasm#GO:0005737;endoplasmic reticulum#GO:0005783;endoplasmic reticulum lumen#GO:0005788;extracellular exosome#GO:0070062;extracellular region#GO:0005576;extracellular space#GO:0005615;Golgi apparatus#GO:0005794;nucleus#GO:0005634;platelet alpha granule lumen#GO:0031093;protein-containing complex#GO:0032991	antioxidant activity#GO:0016209;copper ion binding#GO:0005507;DNA binding#GO:0003677;enterobactin binding#GO:1903981;exogenous protein binding#GO:0140272;fatty acid binding#GO:0005504;identical protein binding#GO:0042802;protein-folding chaperone binding#GO:0051087;pyridoxal phosphate binding#GO:0030170;toxic substance binding#GO:0015643	cellular response to calcium ion starvation#GO:0072732;cellular response to starvation#GO:0009267;negative regulation of mitochondrial depolarization#GO:0051902	3b: protein and protein/nucleic acid aggregates
SERPINA1	P01009	59	AVHKAVLTIDEK;AVHKAVLTIDEKGTEAAGAMFLEAIPMSIPPEVK;AVLTIDEK;AVLTIDEKGTEAAGAMFLEAIPMSIPPEVK;DTEEEDFHVDQVTTVK;DTEEEDFHVDQVTTVKVPMMK;DTVFALVNYIFFK;ELDRDTVFALVNYIFFK;FLEDVKK;FLENEDRR;FNKPFVFLMIEQNTK;FNKPFVFLMIEQNTKSPLFMGK;GKWERPFEVK;GTEAAGAMFLEAIPMSIPPEVK;GTQGKIVDLVK;ITPNLAEFAFSLYR;IVDLVKELDR;IVDLVKELDRDTVFALVNYIFFK;KLSSWVLLMK;KLYHSEAFTVNFGDTEEAK;KLYHSEAFTVNFGDTEEAKK;KQINDYVEK;KQINDYVEKGTQGK;LGMFNIQHCK;…	7.94802	0.798224	4	4.2868	0.487007	3	0.96578	0.683662	3	13	0.717889	3	6.04836	0.363823	4	28.231	0.303027	8	Alpha-1-antitrypsin	Inhibitor of serine proteases. Its primary target is elastase, but it also has a moderate affinity for plasmin and thrombin. Irreversibly inhibits trypsin, chymotrypsin and plasminogen activator. The aberrant form inhibits insulin-induced NO synthesis in platelets, decreases coagulation time and has proteolytic activity against insulin and plasmin. [Short peptide from AAT]: Reversible chymotrypsi…	Secreted. Endoplasmic reticulum. Note=The S and Z allele are not secreted effectively and accumulate intracellularly in the endoplasmic reticulum. [Short peptide from AAT]: Secreted, extracellular space, extracellular matrix.	collagen-containing extracellular matrix#GO:0062023;COPII-coated ER to Golgi transport vesicle#GO:0030134;endoplasmic reticulum#GO:0005783;endoplasmic reticulum lumen#GO:0005788;endoplasmic reticulum-Golgi intermediate compartment membrane#GO:0033116;extracellular exosome#GO:0070062;extracellular region#GO:0005576;extracellular space#GO:0005615;ficolin-1-rich granule lumen#GO:1904813;Golgi appara…	identical protein binding#GO:0042802;protease binding#GO:0002020;serine-type endopeptidase inhibitor activity#GO:0004867	acute-phase response#GO:0006953;blood coagulation#GO:0007596;negative regulation of peptidase activity#GO:0010466	3b: protein and protein/nucleic acid aggregates
ORM1	P02763	20	DKCEPLEK;DKCEPLEKQHEK;EQLGEFYEALDCLR;EQLGEFYEALDCLRIPK;IPKSDVVYTDWKK;ITGKWFYIASAFR;KQEEGES;NWGLSVYADKPETTK;NWGLSVYADKPETTKEQLGEFYEALDCLR;SDVVYTDWK;SDVVYTDWKK;SDVVYTDWKKDK;SVQEIQATFFYFTPNK;SVQEIQATFFYFTPNKTEDTIFLR;TEDTIFLR;TYMLAFDVNDEK;TYMLAFDVNDEKNWGLSVYADKPETTK;WFYIASAFR;YVGGQEHFAHLLILR;YVGGQEHFAHLLILRDTK	12.2196	6.40816	4	2.64246	8.56539	3	0.869934	7.48599	3	28.742	7.22679	3	5.15533	0.569851	4	27.7393	0.695198	8	Alpha-1-acid glycoprotein 1	Functions as a transport protein in the blood stream. Binds various ligands in the interior of its beta-barrel domain. Also binds synthetic drugs and influences their distribution and availability in the body. Appears to function in modulating the activity of the immune system during the acute-phase reaction. {ECO:0000269|PubMed:17008009, ECO:0000269|PubMed:17321687}. || This gene encodes a key a…	Secreted.	blood microparticle#GO:0072562;collagen-containing extracellular matrix#GO:0062023;extracellular exosome#GO:0070062;extracellular region#GO:0005576;extracellular space#GO:0005615;platelet alpha granule lumen#GO:0031093;specific granule lumen#GO:0035580;tertiary granule lumen#GO:1904724		acute-phase response#GO:0006953;inflammatory response#GO:0006954;negative regulation of interleukin-6 production#GO:0032715;negative regulation of tumor necrosis factor production#GO:0032720;positive regulation of interleukin-1 beta production#GO:0032731;positive regulation of interleukin-1 production#GO:0032732;positive regulation of tumor necrosis factor production#GO:0032760;regulation of immu…	3b: protein and protein/nucleic acid aggregates
SERPINA7	P05543	18	AQWANPFDPSK;AQWANPFDPSKTEDSSSFLIDK;EGQMESVEAAMSSK;ELELQIGNALFIGK;FSISATYDLGATLLK;FTVETPDK;GTEAAAVPEVELSDQPENTFLHPIIQIDR;GWVDLFVPK;KELELQIGNALFIGK;MGIQHAYSENADFSGLTEDNGLK;MSSINADFAFNLYR;NALALFVLPK;QEINSHVEMQTK;RFTVETPDK;SFMLLILER;SILFLGK;TEDSSSFLIDK;VVGLIQDLKPNTIMVLVNYIHFK	12.0464	6.96987	4	16.7796	8.3987	3	6.52961	6.52961	3	18.3166	7.09249	3	31.2113	0.14232	4	27.8381	0.278124	8	Thyroxine-binding globulin	Major thyroid hormone transport protein in serum. || There are three proteins including thyroxine-binding globulin (TBG), transthyretin and albumin responsible for carrying the thyroid hormones thyroxine (T4) and 3,5,3'-triiodothyronine (T3) in the bloodstream. This gene encodes the major thyroid hormone transport protein, TBG, in serum. It belongs to the serpin family in genomics, but the protei…	Secreted.	extracellular exosome#GO:0070062;extracellular region#GO:0005576;extracellular space#GO:0005615	serine-type endopeptidase inhibitor activity#GO:0004867	thyroid hormone transport#GO:0070327
IGHA2	P01877;P01877-1	9	DASGATFTWTPSSGK;DLCGCYSVSSVLPGCAQPWNHGETFTCTAAHPELK;GETFSCMVGHEALPLAFTQK;KGETFSCMVGHEALPLAFTQK;MAGKPTHINVSVVMAEADGTCY;NFPPSQDASGDLYTTSSQLTLPATQCPDGK;QEPSQGTTTYAVTSILR;SAVQGPPERDLCGCYSVSSVLPGCAQPWNHGETFTCTAAHPELK;VPPPPPCCHPR	23.1912	7.2008	4	28.5103	0.294081	3	34.9248	0.627711	3	29.271	0.152626	3	26.6663	0.689583	4	28.726	0.311943	8	Immunoglobulin heavy constant alpha 2	Constant region of immunoglobulin heavy chains. Immunoglobulins, also known as antibodies, are membrane-bound or secreted glycoproteins produced by B lymphocytes. In the recognition phase of humoral immunity, the membrane-bound immunoglobulins serve as receptors which, upon binding of a specific antigen, trigger the clonal expansion and differentiation of B lymphocytes into immunoglobulins- secre…	[Isoform 1]: Secreted {ECO:0000303|PubMed:20176268, ECO:0000303|PubMed:22158414}. Cell membrane {ECO:0000303|PubMed:20176268, ECO:0000303|PubMed:22158414}; Single-pass type I membrane protein {ECO:0000255}.	blood microparticle#GO:0072562;extracellular exosome#GO:0070062;extracellular region#GO:0005576;extracellular space#GO:0005615;IgA immunoglobulin complex#GO:0071745;immunoglobulin complex, circulating#GO:0042571;monomeric IgA immunoglobulin complex#GO:0071748;plasma membrane#GO:0005886;secretory dimeric IgA immunoglobulin complex#GO:0071752;secretory IgA immunoglobulin complex#GO:0071751	antigen binding#GO:0003823	adaptive immune response#GO:0002250;antibacterial humoral response#GO:0019731;B cell receptor signaling pathway#GO:0050853;complement activation, classical pathway#GO:0006958;glomerular filtration#GO:0003094;immune response#GO:0006955;positive regulation of respiratory burst#GO:0060267	1b: single‐pass transmembrane proteins; 3b: protein and protein/nucleic acid aggregates
FGA	P02671	95	ALAREVDLKDYEDQQK;ALTDMPQMR;AQLVDMK;DCDDVLQTHPSGTQSGIFNIK;DLLPSRDR;DNTYNRVSEDLR;DRQHLPLIK;DSDWPFCSDEDWNYK;DSDWPFCSDEDWNYKCPSGCR;DSHSLTTNIMEILR;DYEDQQK;DYEDQQKQLEQVIAK;EKVTSGSTTTTR;ESSSHHPGIAEFPSR;ESSSHHPGIAEFPSRGK;EVDLKDYEDQQK;EVDLKDYEDQQKQLEQVIAK;EVTKEVVTSEDGSDCPEAMDLGTLSGIGTLDGFR;EVVTSEDGSDCPEAMDLGTLSGIGTLDGFR;EVVTSEDGSDCPEAMDLGTLSGIGTLDGFRHR;EVVTSEDGSDCPEAMDLGTLSGIGTLDGFRHRHPDEAAFFDTASTGK;GDFSS…	21.2582	0.139841	4	14.098	0.283801	3	28.5794	0.640202	3	10.6577	0.574662	3	14.8713	0.613507	4	38.225	0.189394	8	Fibrinogen alpha chain	Cleaved by the protease thrombin to yield monomers which, together with fibrinogen beta (FGB) and fibrinogen gamma (FGG), polymerize to form an insoluble fibrin matrix. Fibrin has a major function in hemostasis as one of the primary components of blood clots. In addition, functions during the early stages of wound repair to stabilize the lesion and guide cell migration during re- epithelializatio…	Secreted {ECO:0000269|PubMed:19296670, ECO:0000269|PubMed:9628725}.	blood microparticle#GO:0072562;cell surface#GO:0009986;collagen-containing extracellular matrix#GO:0062023;endoplasmic reticulum#GO:0005783;endoplasmic reticulum lumen#GO:0005788;external side of plasma membrane#GO:0009897;extracellular exosome#GO:0070062;extracellular region#GO:0005576;extracellular space#GO:0005615;extracellular vesicle#GO:1903561;fibrinogen complex#GO:0005577;plasma membrane#G…	extracellular matrix structural constituent#GO:0005201;metal ion binding#GO:0046872;protein-macromolecule adaptor activity#GO:0030674;signaling receptor binding#GO:0005102;structural molecule activity#GO:0005198	adaptive immune response#GO:0002250;blood coagulation, common pathway#GO:0072377;blood coagulation, fibrin clot formation#GO:0072378;cell-matrix adhesion#GO:0007160;fibrinolysis#GO:0042730;induction of bacterial agglutination#GO:0043152;innate immune response#GO:0045087;negative regulation of endothelial cell apoptotic process#GO:2000352;negative regulation of extrinsic apoptotic signaling pathwa…	5a: blood‐derived corona proteins
APOA1	P02647	65	AELQEGAR;AHVDALR;AHVDALRTHLAPYSDELR;AHVDALRTHLAPYSDELRQR;AKPALEDLR;AKPALEDLRQGLLPVLESFK;AKVQPYLDDFQK;AKVQPYLDDFQKK;ARAHVDALRTHLAPYSDELR;ATEHLSTLSEK;ATEHLSTLSEKAKPALEDLR;DLATVYVDVLK;DLATVYVDVLKDSGR;DLATVYVDVLKDSGRDYVSQFEGSALGK;DSGRDYVSQFEGSALGK;DSGRDYVSQFEGSALGKQLNLK;DYVSQFEGSALGK;DYVSQFEGSALGKQLNLK;DYVSQFEGSALGKQLNLKLLDNWDSVTSTFSK;ENGGARLAEYHAKATEHLSTLSEK;EQLGPVTQEFWDNLEK;EQLGPVTQEFWDNLEKETEGLR;E…	4.97237	0.654576	4	14.7295	1.01291	3	12.1951	1.19382	3	28.4068	0.989683	3	11.6998	0.318993	4	28.1474	0.418524	8	Apolipoprotein A-I	Participates in the reverse transport of cholesterol from tissues to the liver for excretion by promoting cholesterol efflux from tissues and by acting as a cofactor for the lecithin cholesterol acyltransferase (LCAT). As part of the SPAP complex, activates spermatozoa motility. {ECO:0000269|PubMed:1909888}. || This gene encodes apolipoprotein A-I, which is the major protein component of high den…	Secreted.	blood microparticle#GO:0072562;chylomicron#GO:0042627;collagen-containing extracellular matrix#GO:0062023;cytoplasmic vesicle#GO:0031410;cytosol#GO:0005829;early endosome#GO:0005769;endocytic vesicle#GO:0030139;endocytic vesicle lumen#GO:0071682;endoplasmic reticulum lumen#GO:0005788;extracellular exosome#GO:0070062;extracellular region#GO:0005576;extracellular space#GO:0005615;extracellular vesi…	amyloid-beta binding#GO:0001540;apolipoprotein A-I receptor binding#GO:0034191;apolipoprotein receptor binding#GO:0034190;chemorepellent activity#GO:0045499;cholesterol binding#GO:0015485;cholesterol transfer activity#GO:0120020;enzyme binding#GO:0019899;heat shock protein binding#GO:0031072;high-density lipoprotein particle binding#GO:0008035;high-density lipoprotein particle receptor binding#GO…	acylglycerol homeostasis#GO:0055090;adrenal gland development#GO:0030325;blood vessel endothelial cell migration#GO:0043534;cellular response to lipoprotein particle stimulus#GO:0071402;cholesterol biosynthetic process#GO:0006695;cholesterol efflux#GO:0033344;cholesterol homeostasis#GO:0042632;cholesterol import#GO:0070508;cholesterol metabolic process#GO:0008203;cholesterol transport#GO:0030301;…	3a: lipoproteins; 5a: blood‐derived corona proteins
APOA2	P02652	16	AGTELVNFLSYFVELGTQPATQ;DLMEKVKSPELQAEAK;EPCVESLVSQYFQTVTDYGK;EPCVESLVSQYFQTVTDYGKDLMEK;EQLTPLIK;EQLTPLIKK;EQLTPLIKKAGTELVNFLSYFVELGTQPATQ;KAGTELVNFLSYFVELGTQPATQ;SKEQLTPLIK;SKEQLTPLIKK;SPELQAEAK;SPELQAEAKSYFEK;SPELQAEAKSYFEKSK;SYFEKSKEQLTPLIK;VKSPELQAEAK;VKSPELQAEAKSYFEK	9.73407	6.17998	4	13.604	0.930045	3	13.6731	0.3449	3	32.7116	6.71558	3	14.1474	0.08164	4	33.0986	1.51423	8	Apolipoprotein A-II	May stabilize HDL (high density lipoprotein) structure by its association with lipids, and affect the HDL metabolism. || This gene encodes apolipoprotein (apo-) A-II, which is the second most abundant protein of the high density lipoprotein particles. The protein is found in plasma as a monomer, homodimer, or heterodimer with apolipoprotein D. Defects in this gene may result in apolipoprotein A-I…	Secreted {ECO:0000269|PubMed:24116940}.	blood microparticle#GO:0072562;chylomicron#GO:0042627;cytosol#GO:0005829;early endosome#GO:0005769;endoplasmic reticulum lumen#GO:0005788;extracellular exosome#GO:0070062;extracellular region#GO:0005576;extracellular space#GO:0005615;high-density lipoprotein particle#GO:0034364;spherical high-density lipoprotein particle#GO:0034366;very-low-density lipoprotein particle#GO:0034361	apolipoprotein receptor binding#GO:0034190;cholesterol binding#GO:0015485;cholesterol transfer activity#GO:0120020;enzyme binding#GO:0019899;heat shock protein binding#GO:0031072;high-density lipoprotein particle binding#GO:0008035;high-density lipoprotein particle receptor binding#GO:0070653;lipase inhibitor activity#GO:0055102;lipid binding#GO:0008289;lipid transporter activity#GO:0005319;phosp…	animal organ regeneration#GO:0031100;cellular response to lipoprotein particle stimulus#GO:0071402;cholesterol efflux#GO:0033344;cholesterol homeostasis#GO:0042632;cholesterol metabolic process#GO:0008203;cholesterol transport#GO:0030301;diacylglycerol catabolic process#GO:0046340;high-density lipoprotein particle assembly#GO:0034380;high-density lipoprotein particle clearance#GO:0034384;high-den…	3a: lipoproteins; 5a: blood‐derived corona proteins
MSN	P26038	34	ALELEQER;ALTSELANAR;APDFVFYAPR;AQMVQEDLEK;EALLQASR;EDAVLEYLK;EGILNDDIYCPPETAVLLASYAVQSK;ESEAVEWQQK;ESPLLFK;EVWFFGLQYQDTK;FVIKPIDK;FYPEDVSEELIQDITQR;GFSTWLK;GMLREDAVLEYLK;GSELWLGVDALGLNIYEQNDR;IAQDLEMYGVNYFSIK;IGFPWSEIR;ILALCMGNHELYMR;IQVWHEEHR;ISQLEMAR;KAPDFVFYAPR;KAQQELEEQTR;KPDTIEVQQMK;KTANDMIHAENMR;KTQEQLALEMAELTAR;LFFLQVK;LNKDQWEER;QLFDQVVK;QRIDEFESM;RKPDTIEVQQMK;TAMSTPHVAEPAENEQDEQDENGAEASAD…	0	0	4	7.01965	7.01965	3	27.6855	0.395253	3	0	0	3	5.6867	5.6867	4	5.0823	3.34579	8	Moesin	Ezrin-radixin-moesin (ERM) family protein that connects the actin cytoskeleton to the plasma membrane and thereby regulates the structure and function of specific domains of the cell cortex. Tethers actin filaments by oscillating between a resting and an activated state providing transient interactions between moesin and the actin cytoskeleton (PubMed:10212266). Once phosphorylated on its C-termi…	Cell membrane {ECO:0000269|PubMed:11728332, ECO:0000269|PubMed:15039356, ECO:0000269|PubMed:18586956, ECO:0000269|PubMed:7884872, ECO:0000269|PubMed:9298994}; Peripheral membrane protein {ECO:0000250|UniProtKB:P26041}; Cytoplasmic side {ECO:0000250|UniProtKB:P26041}. Cytoplasm, cytoskeleton {ECO:0000250|UniProtKB:P26041}. Apical cell membrane {ECO:0000250|UniProtKB:P26041}; Peripheral membrane pr…	adherens junction#GO:0005912;apical part of cell#GO:0045177;apical plasma membrane#GO:0016324;basolateral plasma membrane#GO:0016323;blood microparticle#GO:0072562;cell periphery#GO:0071944;cell surface#GO:0009986;cytoplasm#GO:0005737;cytoskeleton#GO:0005856;cytosol#GO:0005829;extracellular exosome#GO:0070062;extracellular space#GO:0005615;filopodium#GO:0030175;focal adhesion#GO:0005925;microvill…	actin binding#GO:0003779;cell adhesion molecule binding#GO:0050839;double-stranded RNA binding#GO:0003725;enzyme binding#GO:0019899;protein kinase binding#GO:0019901;signaling receptor binding#GO:0005102;structural constituent of cytoskeleton#GO:0005200	cellular response to testosterone stimulus#GO:0071394;establishment of endothelial barrier#GO:0061028;establishment of epithelial cell apical/basal polarity#GO:0045198;gland morphogenesis#GO:0022612;immunological synapse formation#GO:0001771;leukocyte cell-cell adhesion#GO:0007159;leukocyte migration#GO:0050900;membrane to membrane docking#GO:0022614;positive regulation of early endosome to late …
PRDX2	P32119	5	ATAVVDGAFK;EGGLGPLNIPLLADVTR;GLFIIDGK;KEGGLGPLNIPLLADVTR;QITVNDLPVGR	5.64315	5.64315	4	0	0	3	23.4142	0.103468	3	19.1914	7.40848	3	0	0	4	9.641	4.70823	8	Peroxiredoxin-2	Thiol-specific peroxidase that catalyzes the reduction of hydrogen peroxide and organic hydroperoxides to water and alcohols, respectively. Plays a role in cell protection against oxidative stress by detoxifying peroxides and as sensor of hydrogen peroxide-mediated signaling events. Might participate in the signaling cascades of growth factors and tumor necrosis factor-alpha by regulating the int…	Cytoplasm {ECO:0000269|PubMed:9497357}.	cytoplasm#GO:0005737;cytosol#GO:0005829;extracellular exosome#GO:0070062	antioxidant activity#GO:0016209;thioredoxin peroxidase activity#GO:0008379	cell redox homeostasis#GO:0045454;cellular response to oxidative stress#GO:0034599;cellular response to stress#GO:0033554;defense response to tumor cell#GO:0002357;extrinsic apoptotic signaling pathway#GO:0097191;hydrogen peroxide catabolic process#GO:0042744;leukocyte activation#GO:0045321;negative regulation of apoptotic process#GO:0043066;negative regulation of extrinsic apoptotic signaling pa…
TLN1	Q9Y490;Q9Y490-2	84	AAAFEEQENETVVVK;AAMEPIVISAK;AATAPLLEAVDNLSAFASNPEFSSIPAQISPEGR;ADAEGESDLENSR;ADAEGESDLENSRK;AGALQCSPSDAYTK;AGFLDLK;AGFLDLKDFLPK;AIADMLR;AIAVTVQEMVTK;ALDGAFTEENR;ALDYYMLR;ALEATTEHIR;ALGDLISATK;ALSTDPAAPNLK;ANQAIQMACQSLGEPGCTQAQVLSAATIVAK;ASAGPQPLLVQSCK;AVAEQIPLLVQGVR;AVASAAAALVLK;AVSSAIAQLLGEVAQGNENYAGIAAR;DDILNGSHPVSFDK;DKAPGQLECETAIAALNSCLR;DLDQASLAAVSQQLAPR;DPPSWSVLAGHSR;DPVQLNLLYVQAR;EAAYHPEVA…	10.9596	6.35297	4	0	0	3	28.8205	0.721314	3	5.12072	5.91289	3	11.2065	6.49449	4	4.78481	3.13239	8	Talin-1	High molecular weight cytoskeletal protein concentrated at regions of cell-matrix and cell-cell contacts. Involved in connections of major cytoskeletal structures to the plasma membrane. With KANK1 co- organize the assembly of cortical microtubule stabilizing complexes (CMSCs) positioned to control microtubule-actin crosstalk at focal adhesions (FAs) rims. {ECO:0000250|UniProtKB:P26039}. || This …	Cell projection, ruffle membrane {ECO:0000250}; Peripheral membrane protein {ECO:0000250}; Cytoplasmic side {ECO:0000250}. Cytoplasm, cytoskeleton {ECO:0000250}. Cell surface {ECO:0000250|UniProtKB:P26039}. Cell junction, focal adhesion {ECO:0000250|UniProtKB:P26039}. Note=Colocalizes with LAYN at the membrane ruffles. Localized preferentially in focal adhesions than fibrillar adhesions (By simil…	adherens junction#GO:0005912;cell surface#GO:0009986;cytoskeleton#GO:0005856;cytosol#GO:0005829;extracellular exosome#GO:0070062;extracellular region#GO:0005576;focal adhesion#GO:0005925;plasma membrane#GO:0005886;ruffle#GO:0001726;ruffle membrane#GO:0032587	actin filament binding#GO:0051015;cadherin binding#GO:0045296;integrin binding#GO:0005178;LIM domain binding#GO:0030274;phosphatidylinositol binding#GO:0035091;phosphatidylserine binding#GO:0001786;structural constituent of cytoskeleton#GO:0005200;vinculin binding#GO:0017166	cell-cell adhesion#GO:0098609;cell-cell junction assembly#GO:0007043;cell-substrate junction assembly#GO:0007044;cortical actin cytoskeleton organization#GO:0030866;cortical microtubule organization#GO:0043622;integrin activation#GO:0033622;integrin-mediated signaling pathway#GO:0007229;platelet aggregation#GO:0070527;regulation of focal adhesion assembly#GO:0051893
TFRC	P02786	33	AAAEVAGQFVIK;AFTYINLDK;AVLGTSNFK;DENLALYVENQFR;DSAQNSVIIVDK;EAGSQKDENLALYVENQFR;EMGLSLQWLYSAR;GFVEPDHYVVVGAQR;HPVTGQFLYQDSNWASK;HVFWGSGSHTLPALLENLK;ILNIFGVIK;LAQMFSDMVLK;LAVDEEENADNNTK;LDSTDFTGTIK;LFGNMEGDCPSDWK;LLNENSYVPR;LTHDVELNLDYER;LTTDFGNAEK;LTVSNVLK;LVHANFGTK;LVYLVENPGGYVAYSK;LYWDDLK;LYWDDLKR;NQLALATWTIQGAANALSGDVWDIDNEF;RLYWDDLKR;SAFSNLFGGEPLSYTR;SGVGTALLLK;SIIFASWSAGDFGSVGATEWLEGYLSSLHLK…	10.5721	6.11505	4	14.6734	7.34398	3	25.7848	0.546297	3	0	0	3	28.2502	0.262489	4	8.5407	4.1797	8	Transferrin receptor protein 1	Cellular uptake of iron occurs via receptor-mediated endocytosis of ligand-occupied transferrin receptor into specialized endosomes (PubMed:26214738). Endosomal acidification leads to iron release. The apotransferrin-receptor complex is then recycled to the cell surface with a return to neutral pH and the concomitant loss of affinity of apotransferrin for its receptor. Transferrin receptor is nec…	Cell membrane {ECO:0000269|PubMed:17081065}; Single-pass type II membrane protein {ECO:0000269|PubMed:17081065}. Melanosome {ECO:0000269|PubMed:17081065}. Note=Identified by mass spectrometry in melanosome fractions from stage I to stage IV. {ECO:0000269|PubMed:17081065}. [Transferrin receptor protein 1, serum form]: Secreted {ECO:0000269|PubMed:17081065}.	basolateral plasma membrane#GO:0016323;blood microparticle#GO:0072562;cell surface#GO:0009986;clathrin-coated endocytic vesicle membrane#GO:0030669;clathrin-coated pit#GO:0005905;cytoplasmic vesicle#GO:0031410;early endosome#GO:0005769;endosome#GO:0005768;endosome membrane#GO:0010008;external side of plasma membrane#GO:0009897;extracellular exosome#GO:0070062;extracellular region#GO:0005576;extra…	double-stranded RNA binding#GO:0003725;Hsp70 protein binding#GO:0030544;identical protein binding#GO:0042802;protein homodimerization activity#GO:0042803;protein kinase binding#GO:0019901;protein-containing complex binding#GO:0044877;RNA binding#GO:0003723;transferrin receptor activity#GO:0004998;virus receptor activity#GO:0001618	acute-phase response#GO:0006953;cellular response to leukemia inhibitory factor#GO:1990830;cellular response to xenobiotic stimulus#GO:0071466;intracellular iron ion homeostasis#GO:0006879;intracellular signal transduction#GO:0035556;iron ion transport#GO:0006826;multicellular organismal-level iron ion homeostasis#GO:0060586;negative regulation of apoptotic process#GO:0043066;negative regulation …	1b: single‐pass transmembrane proteins
ACTB	P60709	28	AGFAGDDAPR;AGFAGDDAPRAVFPSIVGRPR;AVFPSIVGR;AVFPSIVGRPR;CPEALFQPSFLGMESCGIHETTFNSIMK;DDDIAALVVDNGSGMCK;DDDIAALVVDNGSGMCKAGFAGDDAPR;DLTDYLMK;DLYANTVLSGGTTMYPGIADR;DSYVGDEAQSK;EITALAPSTMK;EKLCYVALDFEQEMATAASSSSLEK;GYSFTTTAER;HQGVMVGMGQK;IIAPPER;IWHHTFYNELR;KDLYANTVLSGGTTMYPGIADR;KYSVWIGGSILASLSTFQQMWISK;LCYVALDFEQEMATAASSSSLEK;MTQIMFETFNTPAMYVAIQAVLSLYASGR;QEYDESGPSIVHR;RGILTLK;SYELPDGQVITIGNER;TTGI…	24.5816	1.06603	4	16.3225	8.16396	3	31.0777	0.818204	3	25.3394	1.27688	3	28.9416	0.344283	4	24.452	0.4707	8	Actin, cytoplasmic 1	Actin is a highly conserved protein that polymerizes to produce filaments that form cross-linked networks in the cytoplasm of cells (PubMed:25255767, PubMed:29581253). Actin exists in both monomeric (G-actin) and polymeric (F-actin) forms, both forms playing key functions, such as cell motility and contraction (PubMed:29581253). In addition to their role in the cytoplasmic cytoskeleton, G- and F-…	Cytoplasm, cytoskeleton {ECO:0000269|PubMed:11687588, ECO:0000269|PubMed:17289661}. Nucleus {ECO:0000269|PubMed:11687588, ECO:0000269|PubMed:29925947}. Note=Localized in cytoplasmic mRNP granules containing untranslated mRNAs. {ECO:0000269|PubMed:17289661}.	actin cytoskeleton#GO:0015629;actin filament#GO:0005884;adherens junction#GO:0005912;apical junction complex#GO:0043296;axon#GO:0030424;bBAF complex#GO:0140092;blood microparticle#GO:0072562;brahma complex#GO:0035060;brush border#GO:0005903;calyx of Held#GO:0044305;cell-cell junction#GO:0005911;chromatin#GO:0000785;cortical cytoskeleton#GO:0030863;cytoplasm#GO:0005737;cytoplasmic ribonucleoprotei…	ATP binding#GO:0005524;ATP hydrolysis activity#GO:0016887;identical protein binding#GO:0042802;kinesin binding#GO:0019894;nitric-oxide synthase binding#GO:0050998;protein kinase binding#GO:0019901;structural constituent of cytoskeleton#GO:0005200;structural constituent of postsynaptic actin cytoskeleton#GO:0098973;Tat protein binding#GO:0030957;tau protein binding#GO:0048156	adherens junction assembly#GO:0034333;apical protein localization#GO:0045176;axonogenesis#GO:0007409;cell motility#GO:0048870;cellular response to cytochalasin B#GO:0072749;chromatin remodeling#GO:0006338;establishment or maintenance of cell polarity#GO:0007163;maintenance of blood-brain barrier#GO:0035633;morphogenesis of a polarized epithelium#GO:0001738;negative regulation of cell differentiat…	2b: promiscuous incorporation into EVs (and possibly NVEPs)
LGALS3BP	Q08380	30	AAFGQGSGPIMLDEVQCTGTEASLADCK;AAFGQGSGPIMLDEVQCTGTEASLADCKSLGWLK;ALMLCEGLFVADVTDFEGWK;ASHEEVEGLVEK;AVDTWSWGER;DAGVVCTNETR;ELSEALGQIFDSQR;GLNLTEDTYKPR;GQWGTVCDNLWDLTDASVVCR;IDITLSSVK;IYTSPTWSAFVTDSSWSAR;IYTSPTWSAFVTDSSWSARKSQLVYQSR;KSQLVYQSR;KTLQALEFHTVPFQLLAR;LADGGATNQGR;LADGGATNQGRVEIFYR;LCLQFLAWNFEALTQAEAWPSVPTDLLQLLLPR;QLQGYCASLFAILLPQDPSFQMPLDLYAYAVATGDALLEK;RIDITLSSVK;SDLAVPSELALLK;SQLVYQSR;S…	30.0711	0.74503	4	28.6724	0.205548	3	35.9511	0.684008	3	27.6071	0.889558	3	29.4102	0.535946	4	26.6772	0.329676	8	Galectin-3-binding protein	Promotes integrin-mediated cell adhesion. May stimulate host defense against viruses and tumor cells. {ECO:0000269|PubMed:11146440, ECO:0000269|PubMed:8034587, ECO:0000269|PubMed:9501082}. || The galectins are a family of beta-galactoside-binding proteins implicated in modulating cell-cell and cell-matrix interactions. LGALS3BP has been found elevated in the serum of patients with cancer and in t…	Secreted {ECO:0000269|PubMed:8390986}. Secreted, extracellular space, extracellular matrix {ECO:0000269|PubMed:9501082}.	blood microparticle#GO:0072562;collagen-containing extracellular matrix#GO:0062023;extracellular exosome#GO:0070062;extracellular region#GO:0005576;extracellular space#GO:0005615;membrane#GO:0016020;platelet dense granule lumen#GO:0031089	scavenger receptor activity#GO:0005044	cell adhesion#GO:0007155;cellular defense response#GO:0006968;signal transduction#GO:0007165	5c: adhesion and extracellular matrix proteins
GSN	P06396	69	AALKTASDFITK;AALKTASDFITKMDYPK;AGALNSNDAFVLK;AGALNSNDAFVLKTPSAAYLWVGTGASEAEK;AGALNSNDAFVLKTPSAAYLWVGTGASEAEKTGAQELLR;AGKEPGLQIWR;AQPVQVAEGSEPDGFWEALGGK;AQPVQVAEGSEPDGFWEALGGKAAYRTSPR;ATEVPVSWESFNNGDCFILDLGNNIHQWCGSNSNR;ATEVPVSWESFNNGDCFILDLGNNIHQWCGSNSNRYER;AVEVLPK;AVEVLPKAGALNSNDAFVLKTPSAAYLWVGTGASEAEK;DPDQTDGLGLSYLSSHIANVER;DSQEEEKTEALTSAK;DSQEEEKTEALTSAKR;EGGQTAPASTR;EPAHLMSLFGGK;EPAHLMSLFGGKP…	21.5637	7.18833	4	29.7242	0.330475	3	29.1635	0.0988647	3	29.0938	0.301334	3	33.8006	0.235714	4	30.7097	0.321389	8	Gelsolin	Calcium-regulated, actin-modulating protein that binds to the plus (or barbed) ends of actin monomers or filaments, preventing monomer exchange (end-blocking or capping). It can promote the assembly of monomers into filaments (nucleation) as well as sever filaments already formed (PubMed:19666512). Plays a role in ciliogenesis (PubMed:20393563). {ECO:0000269|PubMed:19666512, ECO:0000269|PubMed:20…	[Isoform 2]: Cytoplasm, cytoskeleton. [Isoform 1]: Secreted.	actin cap#GO:0030478;actin cytoskeleton#GO:0015629;blood microparticle#GO:0072562;cortical actin cytoskeleton#GO:0030864;cytoplasm#GO:0005737;cytosol#GO:0005829;extracellular exosome#GO:0070062;extracellular region#GO:0005576;extracellular space#GO:0005615;ficolin-1-rich granule lumen#GO:1904813;focal adhesion#GO:0005925;lamellipodium#GO:0030027;phagocytic vesicle#GO:0045335;plasma membrane#GO:00…	actin binding#GO:0003779;actin filament binding#GO:0051015;calcium ion binding#GO:0005509;myosin II binding#GO:0045159;phosphatidylinositol 3-kinase catalytic subunit binding#GO:0036313;phosphatidylinositol-4,5-bisphosphate binding#GO:0005546	actin filament capping#GO:0051693;actin filament depolymerization#GO:0030042;actin filament organization#GO:0007015;actin filament polymerization#GO:0030041;actin filament severing#GO:0051014;actin polymerization or depolymerization#GO:0008154;amyloid fibril formation#GO:1990000;barbed-end actin filament capping#GO:0051016;cardiac muscle cell contraction#GO:0086003;cell projection assembly#GO:003…
FN1	P02751;P02751-1;P02751-10;P02751-14;P02751-7	162	AAVYQPQPHPQPPPYGHCVTDSGVVYSVGMQWLK;AQITGYR;ATGVFTTLQPGSSIPPYNTEVTETTIVITWTPAPR;ATITGYR;CDNCRRPGGEPSPEGTTGQSYNQYSQR;CDPHEATCYDDGK;CDPHEATCYDDGKTYHVGEQWQK;CDPVDQCQDSETGTFYQIGDSWEK;CDPVDQCQDSETGTFYQIGDSWEKYVHGVR;CDSSRWCHDNGVNYK;CERHTSVQTTSSGSGPFTDVR;CFDHAAGTSYVVGETWEK;CFDHAAGTSYVVGETWEKPYQGWMMVDCTCLGEGSGR;CHEGGQSYK;CNDQDTR;CTCVGNGR;CTCVGNGRGEWTCIAYSQLR;DAPIVNK;DDKESVPISDTIIPAVPPPTDLR;DDKESVPISDTIIPE…	33.4997	0.616589	4	32.533	0.259548	3	35.6601	0.824866	3	34.9808	0.340046	3	35.4771	0.199306	4	32.3861	0.244107	8	Fibronectin	Fibronectins bind cell surfaces and various compounds including collagen, fibrin, heparin, DNA, and actin (PubMed:3024962, PubMed:3593230, PubMed:3900070, PubMed:7989369). Fibronectins are involved in cell adhesion, cell motility, opsonization, wound healing, and maintenance of cell shape (PubMed:3024962, PubMed:3593230, PubMed:3900070, PubMed:7989369). Involved in osteoblast compaction through t…	Secreted, extracellular space, extracellular matrix {ECO:0000305|PubMed:29100092}. Secreted {ECO:0000250|UniProtKB:P11276}.	apical plasma membrane#GO:0016324;basement membrane#GO:0005604;blood microparticle#GO:0072562;collagen-containing extracellular matrix#GO:0062023;endoplasmic reticulum lumen#GO:0005788;endoplasmic reticulum-Golgi intermediate compartment#GO:0005793;extracellular exosome#GO:0070062;extracellular matrix#GO:0031012;extracellular region#GO:0005576;extracellular space#GO:0005615;fibrinogen complex#GO:…	collagen binding#GO:0005518;extracellular matrix structural constituent#GO:0005201;heparin binding#GO:0008201;identical protein binding#GO:0042802;integrin binding#GO:0005178;peptidase activator activity#GO:0016504;protease binding#GO:0002020;proteoglycan binding#GO:0043394;receptor ligand activity#GO:0048018;signaling receptor binding#GO:0005102	acute-phase response#GO:0006953;angiogenesis#GO:0001525;biological process involved in interaction with symbiont#GO:0051702;calcium-independent cell-matrix adhesion#GO:0007161;cell adhesion#GO:0007155;cell-matrix adhesion#GO:0007160;cell-substrate junction assembly#GO:0007044;endodermal cell differentiation#GO:0035987;heart development#GO:0007507;integrin activation#GO:0033622;integrin-mediated s…	5c: adhesion and extracellular matrix proteins
C3	P01024	253	AAVYHHFISDGVR;AAVYHHFISDGVRK;ACEPGVDYVYK;ACEPGVDYVYKTR;ADIGCTPGSGK;ADIGCTPGSGKDYAGVFSDAGLTFTSSSGQQTAQR;AEDLVGKSLYVSATVILHSGSDMVQAER;AELQCPQPAAR;AFSDRNTLIIYLDKVSHSEDDCLAFK;AGDFLEANYMNLQR;AGDFLEANYMNLQRSYTVAIAGYALAQMGR;AGDFLEANYMNLQRSYTVAIAGYALAQMGRLK;AKDQLTCNK;AKDQLTCNKFDLK;APSTWLTAYVVK;APSTWLTAYVVKVFSLAVNLIAIDSQVLCGAVK;APSTWLTAYVVKVFSLAVNLIAIDSQVLCGAVKWLILEK;ASHLGLAR;ASHLGLARSNLDEDIIAEENIVSR;AVLY…	34.5682	0.629192	4	35.3123	0.143637	3	34.4248	0.787113	3	37.1445	0.374123	3	38.386	0.166854	4	35.3315	0.217893	8	Complement C3	C3 plays a central role in the activation of the complement system. Its processing by C3 convertase is the central reaction in both classical and alternative complement pathways. After activation C3b can bind covalently, via its reactive thioester, to cell surface carbohydrates or immune aggregates. Derived from proteolytic degradation of complement C3, C3a anaphylatoxin is a mediator of local in…	Secreted.	azurophil granule lumen#GO:0035578;blood microparticle#GO:0072562;cell surface#GO:0009986;endoplasmic reticulum lumen#GO:0005788;extracellular exosome#GO:0070062;extracellular region#GO:0005576;extracellular space#GO:0005615;plasma membrane#GO:0005886;protein-containing complex#GO:0032991;secretory granule lumen#GO:0034774	C5L2 anaphylatoxin chemotactic receptor binding#GO:0031715;endopeptidase inhibitor activity#GO:0004866;receptor ligand activity#GO:0048018;signaling receptor binding#GO:0005102	amyloid-beta clearance#GO:0097242;B cell activation#GO:0042113;complement activation#GO:0006956;complement activation, alternative pathway#GO:0006957;complement activation, classical pathway#GO:0006958;complement receptor mediated signaling pathway#GO:0002430;complement-dependent cytotoxicity#GO:0097278;complement-mediated synapse pruning#GO:0150062;fatty acid metabolic process#GO:0006631;G prote…	5a: blood‐derived corona proteins
THBS1	P07996	54	AGTLDLSLTVQGK;AQGYSGLSVK;AQLYIDCEK;CDNCPYNHNPDQADTDNNGEGDACAADIDGDGILNER;CENTDPGYNCLPCPPR;CNYLGHYSDPMYR;CTSYPDGSWK;DCVGDVTENQICNK;DDDYAGFVFGYQSSSR;DDFDHDSVPDIDDICPENVDISETDFR;DGKGDACDHDDDNDGIPDDKDNCR;DHSGQVFSVVSNGK;DLQAICGISCDELSSMVLELR;DNCQYVYNVDQR;DSDGDGRGDACKDDFDHDSVPDIDDICPENVDISETDFR;DTDMDGVGDQCDNCPLEHNPDQLDSDSDR;EVPDACFNHNGEHR;FQDLVDAVR;FQMIPLDPK;FTGSQPFGQGVEHATANK;FVFGTTPEDILR;FYVVMWK;GDAC…	26.51	1.75308	4	25.3874	0.745435	3	30.1868	0.370899	3	27.3578	0.344405	3	26.0511	1.01178	4	14.3872	4.226	8	Thrombospondin-1	Adhesive glycoprotein that mediates cell-to-cell and cell-to- matrix interactions (PubMed:15014436, PubMed:18285447, PubMed:2430973, PubMed:6489349). Multifunctional, involved in inflammation, angiogenesis, wound healing, reactive oxygen species (ROS) signaling, nitrous oxide (NO) signaling, apoptosis, senescence, aging, cellular self-renewal, stemness, and cardiovascular and metabolic homeostasi…	Secreted {ECO:0000269|PubMed:101549, ECO:0000269|PubMed:14568985, ECO:0000269|PubMed:6777381}. Cell surface {ECO:0000269|PubMed:6777381}. Secreted, extracellular space, extracellular matrix {ECO:0000269|PubMed:18285447, ECO:0000269|PubMed:6341993}. Endoplasmic reticulum {ECO:0000250|UniProtKB:P35441}. Sarcoplasmic reticulum {ECO:0000250|UniProtKB:P35441}. Note=Secreted by thrombin-activated plate…	cell surface#GO:0009986;collagen-containing extracellular matrix#GO:0062023;endoplasmic reticulum#GO:0005783;endoplasmic reticulum lumen#GO:0005788;external side of plasma membrane#GO:0009897;extracellular exosome#GO:0070062;extracellular matrix#GO:0031012;extracellular region#GO:0005576;extracellular space#GO:0005615;fibrinogen complex#GO:0005577;platelet alpha granule#GO:0031091;platelet alpha …	calcium ion binding#GO:0005509;collagen V binding#GO:0070052;endopeptidase inhibitor activity#GO:0004866;extracellular matrix structural constituent#GO:0005201;fibrinogen binding#GO:0070051;fibroblast growth factor binding#GO:0017134;fibronectin binding#GO:0001968;heparin binding#GO:0008201;integrin binding#GO:0005178;laminin binding#GO:0043236;low-density lipoprotein particle binding#GO:0030169;…	apoptotic process#GO:0006915;behavioral response to pain#GO:0048266;cell adhesion#GO:0007155;cell migration#GO:0016477;cellular response to growth factor stimulus#GO:0071363;cellular response to heat#GO:0034605;cellular response to tumor necrosis factor#GO:0071356;chronic inflammatory response#GO:0002544;engulfment of apoptotic cell#GO:0043652;immune response#GO:0006955;inflammatory response#GO:0…
FGG	P02679;P02679-2	55	AIQLTYNPDESSK;AIQLTYNPDESSKPNMIDAATLK;AIQLTYNPDESSKPNMIDAATLKSR;ANQQFLVYCEIDGSGNGWTVFQK;ANQQFLVYCEIDGSGNGWTVFQKR;ASTPNGYDNGIIWATWK;CHAGHLNGVYYQGGTYSK;DCQDIANK;DNCCILDER;DTVQIHDITGK;DTVQIHDITGKDCQDIANK;EGFGHLSPTGTTEFWLGNEK;EGFGHLSPTGTTEFWLGNEKIHLISTQSAIPYALR;EGFGHLSPTGTTEFWLGNEKIHLISTQSAIPYALRVELEDWNGR;EKVAQLEAQCQEPCK;EKVAQLEAQCQEPCKDTVQIHDITGK;FEGNCAEQDGSGWWMNK;FFTSHNGMQFSTWDNDNDK;FFTSHNGMQFSTWDN…	35.035	0.359531	4	34.5606	0.17759	3	37.3073	0.783135	3	36.5913	0.599822	3	31.9603	0.295543	4	34.2762	0.237216	8	Fibrinogen gamma chain	Together with fibrinogen alpha (FGA) and fibrinogen beta (FGB), polymerizes to form an insoluble fibrin matrix. Has a major function in hemostasis as one of the primary components of blood clots. In addition, functions during the early stages of wound repair to stabilize the lesion and guide cell migration during re- epithelialization. Was originally thought to be essential for platelet aggregati…	Secreted {ECO:0000269|PubMed:10074346, ECO:0000269|PubMed:19296670, ECO:0000269|PubMed:9628725}.	blood microparticle#GO:0072562;cell surface#GO:0009986;collagen-containing extracellular matrix#GO:0062023;endoplasmic reticulum lumen#GO:0005788;external side of plasma membrane#GO:0009897;extracellular exosome#GO:0070062;extracellular region#GO:0005576;extracellular space#GO:0005615;fibrinogen complex#GO:0005577;plasma membrane#GO:0005886;platelet alpha granule#GO:0031091;platelet alpha granule…	cell adhesion molecule binding#GO:0050839;extracellular matrix structural constituent#GO:0005201;identical protein binding#GO:0042802;metal ion binding#GO:0046872;signaling receptor binding#GO:0005102;structural molecule activity#GO:0005198	blood coagulation, fibrin clot formation#GO:0072378;cell-matrix adhesion#GO:0007160;cellular response to interleukin-1#GO:0071347;cellular response to interleukin-6#GO:0071354;fibrinolysis#GO:0042730;negative regulation of endothelial cell apoptotic process#GO:2000352;negative regulation of extrinsic apoptotic signaling pathway via death domain receptors#GO:1902042;plasminogen activation#GO:00316…	5a: blood‐derived corona proteins
IGHA1	P01876;P01876-1	33	DASGVTFTWTPSSGK;DASGVTFTWTPSSGKSAVQGPPER;DLCGCYSVSSVLPGCAEPWNHGK;DLCGCYSVSSVLPGCAEPWNHGKTFTCTAAYPESK;DLCGCYSVSSVLPGCAEPWNHGKTFTCTAAYPESKTPLTATLSK;DVLVRWLQGSQELPR;DVLVRWLQGSQELPREK;EKYLTWASR;EKYLTWASRQEPSQGTTTFAVTSILR;GDTFSCMVGHEALPLAFTQK;GFSPKDVLVR;GFSPKDVLVRWLQGSQELPR;HYTNPSQDVTVPCPVPSTPPTPSPSTPPTPSPSCCHPR;KGDTFSCMVGHEALPLAFTQK;LAGKPTHVNVSVVMAEVDGTCY;NFPPSQDASGDLYTTSSQLTLPATQCLAGK;PALEDLLLGSEANL…	33.0341	0.660729	4	34.2278	0.323233	3	35.8527	0.829739	3	33.8919	0.54015	3	31.5003	0.338269	4	34.1773	0.254023	8	Immunoglobulin heavy constant alpha 1	Constant region of immunoglobulin heavy chains. Immunoglobulins, also known as antibodies, are membrane-bound or secreted glycoproteins produced by B lymphocytes. In the recognition phase of humoral immunity, the membrane-bound immunoglobulins serve as receptors which, upon binding of a specific antigen, trigger the clonal expansion and differentiation of B lymphocytes into immunoglobulins- secre…	[Isoform 1]: Secreted {ECO:0000303|PubMed:20176268, ECO:0000303|PubMed:22158414}. [Isoform 2]: Cell membrane {ECO:0000303|PubMed:20176268, ECO:0000303|PubMed:22158414}; Single-pass type I membrane protein {ECO:0000255}.	blood microparticle#GO:0072562;extracellular exosome#GO:0070062;extracellular region#GO:0005576;extracellular space#GO:0005615;IgA immunoglobulin complex#GO:0071745;IgG immunoglobulin complex#GO:0071735;immunoglobulin complex, circulating#GO:0042571;monomeric IgA immunoglobulin complex#GO:0071748;plasma membrane#GO:0005886;secretory dimeric IgA immunoglobulin complex#GO:0071752;secretory IgA immu…	antigen binding#GO:0003823	adaptive immune response#GO:0002250;antibacterial humoral response#GO:0019731;B cell receptor signaling pathway#GO:0050853;complement activation, classical pathway#GO:0006958;glomerular filtration#GO:0003094;immune response#GO:0006955;positive regulation of respiratory burst#GO:0060267	1b: single‐pass transmembrane proteins; 3b: protein and protein/nucleic acid aggregates
IGKC	P01834	17	ADYEKHKVYACEVTHQGLSSPVTK;DSTYSLSSTLTLSK;EAKVQWKVDNALQSGNSQESVTEQDSK;HKVYACEVTHQGLSSPVTK;RTVAAPSVFIFPPSDEQLK;SFNRGEC;SGTASVVCLLNNFYPR;TVAAPSVFIFPPSDEQLK;TVAAPSVFIFPPSDEQLKSGTASVVCLLNNFYPR;VDNALQSGNSQESVTEQDSK;VDNALQSGNSQESVTEQDSKDSTYSLSSTLTLSK;VDNALQSGNSQESVTEQDSKDSTYSLSSTLTLSKADYEK;VQWKVDNALQSGNSQESVTEQDSK;VQWKVDNALQSGNSQESVTEQDSKDSTYSLSSTLTLSK;VYACEVTHQGLSSPVTK;VYACEVTHQGLSSPVTKSFNR;VYACEVTHQGLS…	34.3761	0.57647	4	35.3752	0.165214	3	37.7038	0.955445	3	36.5002	0.843637	3	32.3696	0.422242	4	35.3543	0.310482	8	Immunoglobulin kappa constant	Constant region of immunoglobulin light chains. Immunoglobulins, also known as antibodies, are membrane-bound or secreted glycoproteins produced by B lymphocytes. In the recognition phase of humoral immunity, the membrane-bound immunoglobulins serve as receptors which, upon binding of a specific antigen, trigger the clonal expansion and differentiation of B lymphocytes into immunoglobulins- secre…	Secreted {ECO:0000303|PubMed:20176268, ECO:0000303|PubMed:22158414}. Cell membrane {ECO:0000303|PubMed:20176268, ECO:0000303|PubMed:22158414}.	blood microparticle#GO:0072562;extracellular exosome#GO:0070062;extracellular region#GO:0005576;extracellular space#GO:0005615;IgA immunoglobulin complex#GO:0071745;IgD immunoglobulin complex#GO:0071738;IgE immunoglobulin complex#GO:0071742;IgG immunoglobulin complex#GO:0071735;IgM immunoglobulin complex#GO:0071753;plasma membrane#GO:0005886	antigen binding#GO:0003823	adaptive immune response#GO:0002250;B cell receptor signaling pathway#GO:0050853;immune response#GO:0006955;immunoglobulin mediated immune response#GO:0016064	3b: protein and protein/nucleic acid aggregates
FETUB	Q9UGM5;Q9UGM5-2	14	AIFYMNNPSR;ASSQWVVGPSYFVEYLIK;AWQDCGMR;GGLGSLFYLTLDVLETDCHVLR;GSVQYLPDLDDK;GSVQYLPDLDDKNSQEK;IFFESVYGQCK;IYMTCPDCPSSIPTDSSNHQVLEAATESLAK;KIYMTCPDCPSSIPTDSSNHQVLEAATESLAK;LVVLPFPK;LVVLPFPKEK;SQASSCSLQSSDSVPVGLCK;SQASSCSLQSSDSVPVGLCKGSLTR;TAECPGPAQNASPLVLPP	10.5168	6.07955	4	14.9415	7.47623	3	24.1035	0.211407	3	11.3161	7.55216	3	29.212	0.0689572	4	24.9539	0.233413	8	Fetuin-B	Protease inhibitor required for egg fertilization. Required to prevent premature zona pellucida hardening before fertilization, probably by inhibiting the protease activity of ASTL, a protease that mediates the cleavage of ZP2 and triggers zona pellucida hardening (By similarity). {ECO:0000250}. || The protein encoded by this gene is a member of the fetuin family, part of the cystatin superfamily…	Secreted {ECO:0000250}.	extracellular exosome#GO:0070062;extracellular region#GO:0005576	cysteine-type endopeptidase inhibitor activity#GO:0004869;metalloendopeptidase inhibitor activity#GO:0008191	binding of sperm to zona pellucida#GO:0007339;negative regulation of endopeptidase activity#GO:0010951;single fertilization#GO:0007338
AMBP	P02760	31	AFIQLWAFDAVK;AFIQLWAFDAVKGK;CVLFPYGGCQGNGNK;CVLFPYGGCQGNGNKFYSEKECR;ECLQTCRTVAACNLPIVR;ECREYCGVPGDGDEELLR;ECREYCGVPGDGDEELLRFSN;EDSCQLGYSAGPCMGMTSR;ETLLQDFR;EYCGVPGDGDEELLR;EYCGVPGDGDEELLRFSN;GECVPGEQEPEPILIPR;GKCVLFPYGGCQGNGNK;GKCVLFPYGGCQGNGNKFYSEK;GPCRAFIQLWAFDAVK;GPCRAFIQLWAFDAVKGK;GVCEETSGAYEK;GVCEETSGAYEKTDTDGK;IYGKWYNLAIGSTCPWLK;IYGKWYNLAIGSTCPWLKK;KEDSCQLGYSAGPCMGMTSR;KGVCEETSGAYEK;KGVCEE…	28.2809	0.456122	4	29.4159	0.172481	3	29.422	0.670588	3	28.5534	0.454076	3	33.4792	0.0924128	4	30.0322	0.247926	8	Protein AMBP	[Alpha-1-microglobulin]: Antioxidant and tissue repair protein with reductase, heme-binding and radical-scavenging activities. Removes and protects against harmful oxidants and repairs macromolecules in intravascular and extravascular spaces and in intracellular compartments (PubMed:11877257, PubMed:15683711, PubMed:22096585, PubMed:23157686, PubMed:23642167, PubMed:25698971, PubMed:32092412, Pub…	[Alpha-1-microglobulin]: Secreted {ECO:0000269|PubMed:11877257, ECO:0000269|PubMed:32092412, ECO:0000269|PubMed:37453717}. Endoplasmic reticulum {ECO:0000269|PubMed:22096585}. Cytoplasm, cytosol {ECO:0000269|PubMed:32092412}. Cell membrane {ECO:0000269|PubMed:22096585, ECO:0000269|PubMed:32092412}; Peripheral membrane protein {ECO:0000305|PubMed:22096585, ECO:0000305|PubMed:32092412}. Nucleus mem…	blood microparticle#GO:0072562;cell surface#GO:0009986;collagen-containing extracellular matrix#GO:0062023;cytosol#GO:0005829;endoplasmic reticulum#GO:0005783;extracellular exosome#GO:0070062;extracellular region#GO:0005576;extracellular space#GO:0005615;mitochondrial inner membrane#GO:0005743;nuclear membrane#GO:0031965;plasma membrane#GO:0005886	calcium channel inhibitor activity#GO:0019855;calcium oxalate binding#GO:0046904;carbohydrate binding#GO:0030246;heme binding#GO:0020037;IgA binding#GO:0019862;oxidoreductase activity#GO:0016491;protein homodimerization activity#GO:0042803;serine-type endopeptidase inhibitor activity#GO:0004867	cell adhesion#GO:0007155;female pregnancy#GO:0007565;heme catabolic process#GO:0042167;negative regulation of immune response#GO:0050777;negative regulation of JNK cascade#GO:0046329;negative regulation of peptidase activity#GO:0010466
MASP1	P48740;P48740-2	32	AAGNECPELQPPVHGK;APEPISTQSHSVLILFHSDNSGENR;APGELEHGLITFSTR;DACAGDSGGPMVTLNR;DNVEMDTFQIECLK;DQVLVSCDTGYK;DSDLLSPSDFK;DTCLGDSGGAFVIFDDLSQR;DTTVIPVSK;EGGKDACAGDSGGPMVTLNR;EHVTVYLGLHDVR;ETTDTEQTPGQEVVLSPGSFMSITFR;FPETLMEIEIPIVDHSTCQK;FTGFDAHYMAVDVDECK;FTGFDAHYMAVDVDECKER;LRSDENEQHLGVK;LYFMHFNLESSYLCEYDYVK;NAEPGLFPWQALIVVEDTSR;QVYGVYTK;SLPTCLPECGQPSR;SLPTCLPVCGLPK;TGVITSPDFPNPYPK;TLSDVLQYVK;VECSDNLFTQ…	18.6368	6.22278	4	23.7829	1.69844	3	29.8515	0.188776	3	25.0733	0.309006	3	29.0004	0.33055	4	24.2983	0.246979	8	Mannan-binding lectin serine protease 1	Functions in the lectin pathway of complement, which performs a key role in innate immunity by recognizing pathogens through patterns of sugar moieties and neutralizing them. The lectin pathway is triggered upon binding of mannan-binding lectin (MBL) and ficolins to sugar moieties which leads to activation of the associated proteases MASP1 and MASP2. Functions as an endopeptidase and may activate…	Secreted {ECO:0000269|PubMed:11485744}.	cytosol#GO:0005829;extracellular region#GO:0005576;extracellular space#GO:0005615;nucleoplasm#GO:0005654	calcium ion binding#GO:0005509;calcium-dependent protein binding#GO:0048306;identical protein binding#GO:0042802;peptidase activity#GO:0008233;protein homodimerization activity#GO:0042803;serine-type endopeptidase activity#GO:0004252	complement activation, lectin pathway#GO:0001867;negative regulation of complement activation#GO:0045916;zymogen activation#GO:0031638
C1R	P00736	52	AGSRESEQGVYTCTAQGIWK;AGSRESEQGVYTCTAQGIWKNEQK;AKMGNFPWQVFTNIHGR;CLPVCGKPVNPVEQR;DPNTDRWVATGIVSWGIGCSR;DYFIATCK;ESEQGVYTCTAQGIWK;FCGQLGSPLGNPPGK;FCGQLGSPLGNPPGKK;FLEPFDIDDHQQVHCPYDQLQIYANGK;FVRLPVANPQACENWLR;FVRLPVANPQACENWLRGK;GFLAYYQAVDLDECASR;GGGALLGDR;GGGALLGDRWILTAAHTLYPK;GKNRMDVFSQNMFCAGHPSLK;GLTLHLK;GYGFYTK;GYGFYTKVLNYVDWIKK;IAHDLRFVRLPVANPQACENWLR;IQYYCHEPYYK;IQYYCHEPYYKMQTR;LFGEVTSPLFPK;L…	22.7505	7.58363	4	29.5837	0.118046	3	34.3434	0.731196	3	28.5629	0.287628	3	32.3512	0.202087	4	28.6691	0.18592	8	Complement C1r subcomponent	C1r B chain is a serine protease that combines with C1q and C1s to form C1, the first component of the classical pathway of the complement system. || This gene encodes a member of the peptidase S1 protein family. The encoded protein is a proteolytic subunit in the complement system C1 complex. The complement system acts as a mediator in the innate immune response by ultimately triggering phagocyt…	Secreted {ECO:0000269|PubMed:27745832}.	blood microparticle#GO:0072562;extracellular exosome#GO:0070062;extracellular region#GO:0005576;extracellular space#GO:0005615	calcium ion binding#GO:0005509;identical protein binding#GO:0042802;molecular sequestering activity#GO:0140313;serine-type endopeptidase activity#GO:0004252;serine-type peptidase activity#GO:0008236	complement activation, classical pathway#GO:0006958;immune response#GO:0006955;innate immune response#GO:0045087;zymogen activation#GO:0031638	5a: blood‐derived corona proteins
PRG4	Q92954;Q92954-3	32	AAAPNTPK;AIGPSQTHTIR;CCPDYESFCAEVK;CFESFER;DAGYPKPIFK;DATCNCDYNCQHYMECCPDFK;DATCNCDYNCQHYMECCPDFKR;DQYYNIDVPSR;GFGGLTGQIVAALSTAK;GGSIQQYIYK;GHYFWMLSPFSPPSPAR;GLPNVVTSAISLPNIR;IQYSPAR;ITEVWGIPSPIDTVFTR;KPDGYDYYAFSK;LAYQDKGVLHNEVK;LVEVNPK;NWPESVYFFK;PALNYPVYGETTQVR;PHVFMPEVTPDMDYLPR;PVDGLTTLR;RITEVWGIPSPIDTVFTR;RPALNYPVYGETTQVR;RVCTAELSCK;SEDAGGAEGETPHMLLR;SEDAGGAEGETPHMLLRPHVFMPEVTPDMDYLPR;SGQTLSK…	20.8039	6.95271	4	24.6782	1.64365	3	29.4425	0.250966	3	0	0	3	28.9059	0.225214	4	24.083	0.226471	8	Proteoglycan 4	Plays a role in boundary lubrication within articulating joints. Prevents protein deposition onto cartilage from synovial fluid by controlling adhesion-dependent synovial growth and inhibiting the adhesion of synovial cells to the cartilage surface. Isoform F plays a role as a growth factor acting on the primitive cells of both hematopoietic and endothelial cell lineages. || The protein encoded b…	Secreted {ECO:0000269|PubMed:14976050, ECO:0000269|PubMed:32144329}.	collagen-containing extracellular matrix#GO:0062023;extracellular space#GO:0005615	polysaccharide binding#GO:0030247;scavenger receptor activity#GO:0005044	immune response#GO:0006955
CPB2	Q96IY4	19	ASASYYEQYHSLNEIYSWIEFITER;AVASFLR;AYISMHSYSQHIVFPYSYTR;DHEELSLVASEAVR;DTGTYGFLLPER;EAFAAVSK;EWISPAFCLWFIGHITQFYGIIGQYTNLLR;HWCEEGASSSSCSETYCGLYPESEPEVK;IAWHVIR;IHIGSSFEK;LVDFYVMPVVNVDGYDYSWK;NAIWIDCGIHAR;SFYANNHCIGTDLNR;SFYANNHCIGTDLNRNFASK;SKDHEELSLVASEAVR;SKSKDHEELSLVASEAVR;YPLYVLK;YSFTIELR;YTHGHGSETLYLAPGGGDDWIYDLGIK	16.717	5.60257	4	25.6604	0.492452	3	26.2584	0.420817	3	26.7521	0.226524	3	30.5503	0.21827	4	26.9919	0.171546	8	Carboxypeptidase B2	Cleaves C-terminal arginine or lysine residues from biologically active peptides such as kinins or anaphylatoxins in the circulation thereby regulating their activities. Down-regulates fibrinolysis by removing C-terminal lysine residues from fibrin that has already been partially degraded by plasmin. {ECO:0000269|PubMed:10574983}. || Carboxypeptidases are enzymes that hydrolyze C-terminal peptide…	Secreted.	extracellular exosome#GO:0070062;extracellular region#GO:0005576;extracellular space#GO:0005615	metallocarboxypeptidase activity#GO:0004181;zinc ion binding#GO:0008270	blood coagulation#GO:0007596;cellular response to glucose stimulus#GO:0071333;fibrinolysis#GO:0042730;liver regeneration#GO:0097421;negative regulation of fibrinolysis#GO:0051918;negative regulation of hepatocyte proliferation#GO:2000346;negative regulation of plasminogen activation#GO:0010757;positive regulation of extracellular matrix constituent secretion#GO:0003331;protein catabolic process#G…
F5	P12259	78	AADIEQQAVFAVFDENK;AEVDDVIQVR;APSHQQATTAGSPLR;ASEFLGYWEPR;ASKPGWWLLNTEVGENQR;AVQPGETYTYK;AWAYYSAVNPEK;AWGESTPLANKPGK;DGTDYIEIIPK;DIASGLIGLLLICK;DIHSGLIGPLLICQK;DPDNIAAWYLR;DPPSDLLLLK;DSNMPMDMR;EDGILGPIIR;EFNPLVIVGLSK;EFVLLFMTFDEK;EKPQSTISGLLGPTLYAEVGDIIK;ENQFDPPIVAR;ETDIEDSDDIPEDTTYK;ETDIEDSDDIPEDTTYKK;EVIITGIQTQGAK;EYEPYFK;FCENPDEVK;FCENPDEVKR;FTVNNLAEPQK;GESVTVTMDNVGTWMLTSMNSSPR;GEYEEHLGILGPIIR;…	20.351	6.78909	4	25.1928	1.05148	3	31.0326	0.403088	3	19.5459	8.08475	3	30.2599	0.541855	4	24.4536	0.327749	8	Coagulation factor V	Central regulator of hemostasis. It serves as a critical cofactor for the prothrombinase activity of factor Xa that results in the activation of prothrombin to thrombin. || This gene encodes an essential cofactor of the blood coagulation cascade. This factor circulates in plasma, and is converted to the active form by the release of the activation peptide by thrombin during coagulation. This gene…	Secreted {ECO:0000250}.	COPII-coated ER to Golgi transport vesicle#GO:0030134;endoplasmic reticulum lumen#GO:0005788;endoplasmic reticulum-Golgi intermediate compartment membrane#GO:0033116;extracellular region#GO:0005576;extracellular space#GO:0005615;extracellular vesicle#GO:1903561;membrane#GO:0016020;plasma membrane#GO:0005886;platelet alpha granule#GO:0031091;platelet alpha granule lumen#GO:0031093	copper ion binding#GO:0005507	blood circulation#GO:0008015;blood coagulation#GO:0007596;response to vitamin K#GO:0032571
C8G	P07360	13	AEATTLHVAPQGTAMAVSTFR;ANFDAQQFAGTWLLVAVGSACR;ANFDAQQFAGTWLLVAVGSACRFLQEQGHR;FLQEQGHRAEATTLHVAPQGTAMAVSTFR;GAVHVVVAETDYQSFAVLYLER;KLDGICWQVR;LDGICWQVR;QLYGDTGVLGR;RPASPISTIQPK;SLPVSDSVLSGFEQR;VQEAHLTEDQIFYFPK;YGFCEAADQFHVLDEVR;YGFCEAADQFHVLDEVRR	17.0704	5.69326	4	27.3149	0.199777	3	25.5374	0.319617	3	27.8845	0.7547	3	31.6346	0.26903	4	27.5665	0.213458	8	Complement component C8 gamma chain	C8 is a constituent of the membrane attack complex. C8 binds to the C5B-7 complex, forming the C5B-8 complex. C5-B8 binds C9 and acts as a catalyst in the polymerization of C9. The gamma subunit seems to be able to bind retinol. || The protein encoded by this gene belongs to the lipocalin family. It is one of the three subunits that constitutes complement component 8 (C8), which is composed of a …	Secreted.	blood microparticle#GO:0072562;extracellular exosome#GO:0070062;extracellular region#GO:0005576;membrane attack complex#GO:0005579;plasma membrane#GO:0005886	complement binding#GO:0001848;protein-containing complex binding#GO:0044877;retinol binding#GO:0019841	complement activation, alternative pathway#GO:0006957;complement activation, classical pathway#GO:0006958;killing of cells of another organism#GO:0031640;positive regulation of immune response#GO:0050778	5a: blood‐derived corona proteins
IGHG2	P01859;P01859-1	23	CCVECPPCPAPPVAGPSVFLFPPK;CCVECPPCPAPPVAGPSVFLFPPKPK;CCVECPPCPAPPVAGPSVFLFPPKPKDTLMISR;CKVSNKGLPAPIEK;EEMTKNQVSLTCLVK;EEQFNSTFR;EPQVYTLPPSR;EPQVYTLPPSREEMTK;GFYPSDISVEWESNGQPENNYK;GLPAPIEK;GPSVFPLAPCSR;GPSVFPLAPCSRSTSESTAALGCLVK;GQPREPQVYTLPPSREEMTK;KCCVECPPCPAPPVAGPSVFLFPPK;KCCVECPPCPAPPVAGPSVFLFPPKPK;PREEQFNSTFRVVSVLTVVHQDWLNGK;SLSLSPGK;STSESTAALGCLVK;TPEVTCVVVDVSHEDPEVQFNWYVDGVEVHNAK;TTPPMLDSDG…	31.3921	0.307143	4	34.7178	0.277256	3	32.2979	0.85353	3	35.3411	0.445811	3	30.098	0.46967	4	33.7313	0.436989	8	Immunoglobulin heavy constant gamma 2	Constant region of immunoglobulin heavy chains. Immunoglobulins, also known as antibodies, are membrane-bound or secreted glycoproteins produced by B lymphocytes. In the recognition phase of humoral immunity, the membrane-bound immunoglobulins serve as receptors which, upon binding of a specific antigen, trigger the clonal expansion and differentiation of B lymphocytes into immunoglobulins- secre…	[Isoform 1]: Secreted {ECO:0000303|PubMed:20176268, ECO:0000303|PubMed:22158414}. [Isoform 2]: Cell membrane {ECO:0000303|PubMed:20176268, ECO:0000303|PubMed:22158414}; Single-pass membrane protein {ECO:0000255}.	blood microparticle#GO:0072562;extracellular exosome#GO:0070062;extracellular region#GO:0005576;extracellular space#GO:0005615;IgG immunoglobulin complex#GO:0071735;immunoglobulin complex, circulating#GO:0042571;plasma membrane#GO:0005886	antigen binding#GO:0003823;immunoglobulin receptor binding#GO:0034987	adaptive immune response#GO:0002250;antibacterial humoral response#GO:0019731;B cell receptor signaling pathway#GO:0050853;complement activation, classical pathway#GO:0006958	1b: single‐pass transmembrane proteins; 3b: protein and protein/nucleic acid aggregates
F13B	P05160	38	CEDGKWTEPPK;CEDGKWTEPPKCIEGQEK;CFDHHFLEGSR;CNEYYLLR;CPPPPLPINSK;CTKPDLSNGYISDVK;DEEVVQCLSDGWSSQPTCR;DKVQYECATGYYTAGGK;EAYCLDGMWTTPPLCLEPCTLSFTEMEK;GDTYPAELYITGSILR;GEVKYPLCTR;GMCTSPPLIK;HPPVVMNGAVADGILASYATGSSVEYR;IAQYYYTFK;IYYNGDKVTYACK;KCTKPDLSNGYISDVK;KLSFFCLAGYTTESGR;KTEEVECLTYGWSLTPK;LIENGYFHPVK;LSFFCLAGYTTESGR;LSFFCLAGYTTESGRQEEQTTCTTEGWSPEPR;QEEQTTCTTEGWSPEPR;QGYDLSPLTPLSELSVQCNR;QSTLSYQEP…	0	0	4	27.1479	0.184021	3	24.2385	0.430784	3	29.0561	0.399671	3	31.0637	0.0812152	4	26.8442	0.250632	8	Coagulation factor XIII B chain	The B chain of factor XIII is not catalytically active, but is thought to stabilize the A subunits and regulate the rate of transglutaminase formation by thrombin. {ECO:0000303|PubMed:21742792, ECO:0000303|PubMed:3021194}. || This gene encodes coagulation factor XIII B subunit. Coagulation factor XIII is the last zymogen to become activated in the blood coagulation cascade. Plasma factor XIII is …	Secreted {ECO:0000269|PubMed:26247044, ECO:0000269|PubMed:4405643}.	extracellular region#GO:0005576;extracellular space#GO:0005615;transferase complex#GO:1990234		blood coagulation#GO:0007596;blood coagulation, fibrin clot formation#GO:0072378
C8B	P07358	40	CDCICPVGSQGLACEVSYR;CDCICPVGSQGLACEVSYRK;CEGFVCAQTGR;CEGFVCAQTGRCVNR;CQHEMDQYWGIGSLASGINLFTNSFEGPVLDHR;DFGTHYITEAVLGGIYEYTLVMNK;DFGTHYITEAVLGGIYEYTLVMNKEAMER;DTMVEDLVVLVR;EVSSCHCAPCQGNGVPVLK;EYESYSDFER;FRKPYNVESYTPQTQGK;GDYTLNNVHACAK;GGASEHITTLAYQELPTADLMQEWGDAVQYNPAIIK;GILNEIK;GILNEIKDR;GSRCDCICPVGSQGLACEVSYRK;IGGAIEEVYVSLGVSVGK;IPGIFELGISSQSDR;KPYNVESYTPQTQGK;LLCNGDNDCGDQSDEANCR;LLCNGDNDCGDQSDE…	21.2285	7.07719	4	28.0206	0.407896	3	27.2317	0.180653	3	29.236	0.24469	3	32.0308	0.298722	4	28.4043	0.173894	8	Complement component C8 beta chain	Constituent of the membrane attack complex (MAC) that plays a key role in the innate and adaptive immune response by forming pores in the plasma membrane of target cells. || This gene encodes one of the three subunits of the complement component 8 (C8) protein. C8 is composed of equimolar amounts of alpha, beta and gamma subunits, which are encoded by three separate genes. C8 is one component of …	Secreted.	extracellular exosome#GO:0070062;extracellular region#GO:0005576;extracellular space#GO:0005615;extracellular vesicle#GO:1903561;membrane#GO:0016020;membrane attack complex#GO:0005579;plasma membrane#GO:0005886	protein-containing complex binding#GO:0044877	complement activation#GO:0006956;complement activation, alternative pathway#GO:0006957;complement activation, classical pathway#GO:0006958;immune response#GO:0006955;killing of cells of another organism#GO:0031640;positive regulation of immune response#GO:0050778	5a: blood‐derived corona proteins
CFI	P05156	49	ACDGINDCGDQSDELCCK;ACDGINDCGDQSDELCCKACQGK;ACDGINDCGDQSDELCCKACQGKGFHCK;ACQGKGFHCK;ADSPMDDFFQCVNGK;AQLGDLPWQVAIK;CIEGTCVCK;CIEGTCVCKLPYQCPK;DASGITCGGIYIGGCWILTAAHCLR;EANVACLDLGFQQGADTQR;EANVACLDLGFQQGADTQRR;EKDNERVFSLQWGEVK;EMECAGTYDGSIDACK;FYGNRFYEK;GLETSLAECTFTK;GLETSLAECTFTKR;HGNTDSEGIVEVK;HGNTDSEGIVEVKLVDQDKTMFICK;IIFHENYNAGTYQNDIALIEMK;IKSLLPKLSCGVK;IVIEYVDR;KYTHLSCDK;KYTHLSCDKVFCQPWQR;LPYQC…	18.3267	6.11119	4	28.8711	0.19585	3	26.1425	0.483914	3	28.1351	0.589394	3	32.7377	0.13193	4	29.1005	0.225983	8	Complement factor I	Trypsin-like serine protease that plays an essential role in regulating the immune response by controlling all complement pathways. Inhibits these pathways by cleaving three peptide bonds in the alpha- chain of C3b and two bonds in the alpha-chain of C4b thereby inactivating these proteins (PubMed:17320177, PubMed:7360115). Essential cofactors for these reactions include factor H and C4BP in the …	Secreted, extracellular space. Secreted {ECO:0000269|PubMed:6327681}.	extracellular exosome#GO:0070062;extracellular region#GO:0005576;extracellular space#GO:0005615;membrane#GO:0016020	metal ion binding#GO:0046872;serine-type endopeptidase activity#GO:0004252	complement activation, classical pathway#GO:0006958;innate immune response#GO:0045087;proteolysis#GO:0006508	5a: blood‐derived corona proteins
C6	P13671	75	AKDLHLSDVFLK;ALNHLPLEYNSALYSR;ALQEYAAK;AVCTRKYNPIPSVQLMGNGFHFLAGEPR;CANRKMEILHPGK;CIARKLECNGENDCGDNSDER;CLNNQQLHFLHIGSCQDGR;CLNNQQLHFLHIGSCQDGRQLEWGLER;CLPDGTWR;CPINCLLGDFGPWSDCDPCIEK;CPINCLLGDFGPWSDCDPCIEKQSK;CPINCLLGDFGPWSDCDPCIEKQSKVR;CSASTSKCVCLLPPQCFKGGNQLYCVK;CTTNKLSEKHEGSFIQGAEK;CVCLLPPQCFK;CVCLLPPQCFKGGNQLYCVK;DLHLSDVFLK;DLTSLGHNENQQGSFSSQGGSSFSVPIFYSSK;ECNNPAPQR;ECNWQRCPINCLLGDFGPWSDCDPC…	21.2881	7.09665	4	28.6912	0.474294	3	26.4074	0.516875	3	30.1562	0.250388	3	32.5529	0.147402	4	29.0473	0.157597	8	Complement component C6	Constituent of the membrane attack complex (MAC) that plays a key role in the innate and adaptive immune response by forming pores in the plasma membrane of target cells. || This gene encodes a component of the complement cascade. The encoded protein is part of the membrane attack complex that can be incorporated into the cell membrane and cause cell lysis. Mutations in this gene are associated w…	Secreted.	extracellular exosome#GO:0070062;extracellular region#GO:0005576;extracellular space#GO:0005615;membrane attack complex#GO:0005579;plasma membrane#GO:0005886		complement activation#GO:0006956;complement activation, classical pathway#GO:0006958;in utero embryonic development#GO:0001701;innate immune response#GO:0045087;killing of cells of another organism#GO:0031640;positive regulation of immune response#GO:0050778	5a: blood‐derived corona proteins
F13A1	P00488	42	AQMDLSGR;AVPPNNSNAAEDDLPTVELQGVVPR;CGPASVQAIK;CLGIPAR;DGTHVVENVDATHIGK;DSVWNYHCWNEAWMTRPDLPVGFGGWQAVDSTPQENSDGMYR;EAVLIQAGEYMGQLLEQASLHFFVTAR;EEYVLNDIGVIFYGEVNDIK;EIRPNSTVQWEEVCR;EIRPNSTVQWEEVCRPWVSGHR;EREEYVLNDIGVIFYGEVNDIK;ETFDVTLEPLSFK;FQEGQEEERLALETALMYGAK;GQSFYVQIDFSRPYDPR;GTQVVGSDMTVTVEFTNPLK;GTYIPVPIVSELQSGK;GVNLQEFLNVTSVHLFK;HGHVCFQFDAPFVFAEVNSDLIYITAK;HVYGELDVQIQR;IVTNYFSAHDNDANLQMDIFLEE…	19.2989	6.43516	4	26.5946	0.252629	3	26.2359	0.686153	3	28.7253	0.0949275	3	30.2411	0.132854	4	25.697	0.257318	8	Coagulation factor XIII A chain	Factor XIII is activated by thrombin and calcium ion to a transglutaminase that catalyzes the formation of gamma-glutamyl- epsilon-lysine cross-links between fibrin chains, thus stabilizing the fibrin clot. Also cross-link alpha-2-plasmin inhibitor, or fibronectin, to the alpha chains of fibrin. {ECO:0000269|PubMed:27363989}. || This gene encodes the coagulation factor XIII A subunit. Coagulation…	Cytoplasm. Secreted {ECO:0000269|PubMed:4405643}. Note=Secreted into the blood plasma. Cytoplasmic in most tissues, but also secreted in the blood plasma.	blood microparticle#GO:0072562;collagen-containing extracellular matrix#GO:0062023;extracellular region#GO:0005576;extracellular space#GO:0005615;platelet alpha granule lumen#GO:0031093;transferase complex#GO:1990234	metal ion binding#GO:0046872;protein-glutamine gamma-glutamyltransferase activity#GO:0003810	blood coagulation#GO:0007596;blood coagulation, fibrin clot formation#GO:0072378;peptide cross-linking#GO:0018149
F12	P00748	27	AEEHTVVLTVTGEPCHFPFQYHR;CFEPQLLR;CSAPDVHGSSILPGMLCAGFLEGGTDACQGDSGGPLVCEDQAAER;EKCFEPQLLR;EQPPSLTR;FFHKNEIWYR;GGTCVNMPSGPHCLCPQHLTGNHCQK;GRPGPQPWCATTPNFDQDQR;LASQACRTNPCLHGGR;LCHCPVGYTGAFCDVDTK;LHEAFSPVSYQHDLALLR;LQEDADGSCALLSPYVQPVCLPSGAAR;LTLQGIISWGSGCGDR;NGPLSCGQR;NKPGVYTDVAYYLAWIR;NPDNDIRPWCFVLNR;NPDNDIRPWCFVLNRDR;NWGLGGHAFCR;PAPEDLTVVLGQER;PGPQPWCATTPNFDQDQR;PSETTLCQVAGWGHQFEGAEEYASFLQEAQVPF…	19.3022	6.43452	4	26.981	0.576938	3	24.0519	0.640272	3	26.3496	1.37649	3	31.9678	0.0240343	4	28.2697	0.208244	8	Coagulation factor XII	Factor XII is a serum glycoprotein that participates in the initiation of blood coagulation, fibrinolysis, and the generation of bradykinin and angiotensin. Prekallikrein is cleaved by factor XII to form kallikrein, which then cleaves factor XII first to alpha-factor XIIa and then trypsin cleaves it to beta-factor XIIa. Alpha-factor XIIa activates factor XI to factor XIa (PubMed:2019570, PubMed:2…	Secreted.	collagen-containing extracellular matrix#GO:0062023;extracellular exosome#GO:0070062;extracellular region#GO:0005576;extracellular space#GO:0005615;plasma membrane#GO:0005886;rough endoplasmic reticulum#GO:0005791	calcium ion binding#GO:0005509;misfolded protein binding#GO:0051787;serine-type endopeptidase activity#GO:0004252	blood coagulation#GO:0007596;blood coagulation, intrinsic pathway#GO:0007597;Factor XII activation#GO:0002542;fibrinolysis#GO:0042730;innate immune response#GO:0045087;plasma kallikrein-kinin cascade#GO:0002353;positive regulation of blood coagulation#GO:0030194;positive regulation of fibrinolysis#GO:0051919;positive regulation of plasminogen activation#GO:0010756;protein autoprocessing#GO:001654…
C4BPA	P04003	62	ALCRKPELVNGR;CEVQDRGVGWSHPLPQCEIVK;CEWETPEGCEQVLTGK;CEWETPEGCEQVLTGKR;CHPGYKPTTDEPTTVICQK;CHPGYKPTTDEPTTVICQKNLR;CRHPGELR;DSARQSTLDKEL;EDVYVVGTVLR;EEIIYECDK;EEIIYECDKGYILVGQAK;FKTGTTLKYTCLPGYVR;FSAICQGDGTWSPR;FSLLGHASISCTVENETIGVWR;FSLLGHASISCTVENETIGVWRPSPPTCEK;GSSVIHCDADSK;GVGWSHPLPQCEIVK;GYILVGQAK;HSGEENFYAYGFSVTYSCDPR;IAHGHYK;KPDVSHGEMVSGFGPIYNYK;KPDVSHGEMVSGFGPIYNYKDTIVFK;KPELVNGR;KSRPANHCVY…	35.2235	0.199591	4	32.1547	0.389432	3	37.5802	0.937418	3	33.851	0.386763	3	34.8519	0.251148	4	31.4814	0.213412	8	C4b-binding protein alpha chain	Controls the classical pathway of complement activation. It binds as a cofactor to C3b/C4b inactivator (C3bINA), which then hydrolyzes the complement fragment C4b. It also accelerates the degradation of the C4bC2a complex (C3 convertase) by dissociating the complement fragment C2a. Alpha chain binds C4b. It interacts also with anticoagulant protein S and with serum amyloid P component. || This ge…	Secreted.	blood microparticle#GO:0072562;extracellular region#GO:0005576;extracellular space#GO:0005615;plasma membrane#GO:0005886	RNA binding#GO:0003723	complement activation, classical pathway#GO:0006958;innate immune response#GO:0045087;negative regulation of complement activation, classical pathway#GO:0045959;positive regulation of protein catabolic process#GO:0045732;regulation of opsonization#GO:1903027;response to symbiotic bacterium#GO:0009609;T cell mediated immunity#GO:0002456
CFP	P27918	17	CEELQGQKLVVEEK;CKGLLGGGVSVEDCCLNTAFAYQK;CSAPEPSQKPPGK;CSAPEPSQKPPGKPCPGLAYEQR;CVGWNGQCSGK;GLLGGGVSVEDCCLNTAFAYQK;GLLGGGVSVEDCCLNTAFAYQKR;HCYSIQHCPLK;LCTPLLPK;NMKSISCQEIPGQQSR;PCPGLAYEQR;QRLCTPLLPK;RPCLHVPACKDPEEEEL;SGGLCQPCR;SISCQEIPGQQSR;TCNHPVPQHGGPFCAGDATR;YPPTVSMVEGQGEK	28.2725	0.475529	4	24.5912	1.12126	3	28.0697	0.545691	3	27.4561	0.661435	3	29.6868	0.253271	4	25.1976	0.228034	8	Properdin	A positive regulator of the alternate pathway (AP) of complement (PubMed:20382442, PubMed:28264884). It binds to and stabilizes the C3- and C5-convertase enzyme complexes (PubMed:20382442, PubMed:28264884). Inhibits CFI-CFH mediated degradation of Complement C3 beta chain (C3b) (PubMed:31507604). {ECO:0000269|PubMed:20382442, ECO:0000269|PubMed:28264884, ECO:0000269|PubMed:31507604}. || This gene…	Secreted {ECO:0000269|PubMed:28264884, ECO:0000269|PubMed:31507604}.	cytoplasmic side of Golgi membrane#GO:0098548;endoplasmic reticulum lumen#GO:0005788;extracellular region#GO:0005576;extracellular space#GO:0005615;specific granule lumen#GO:0035580;tertiary granule lumen#GO:1904724		complement activation#GO:0006956;complement activation, alternative pathway#GO:0006957;defense response to bacterium#GO:0042742;immune response#GO:0006955;positive regulation of immune response#GO:0050778;positive regulation of opsonization#GO:1903028
SERPINA10	Q9UK55	18	AWLMASR;ETSNFGFSLLR;GLHLQALKPTKPGLLPSLFK;HDGNMVFSPFGMSLAMTGLMLGATGPTETQIK;IFSPFADLSELSATGR;LFDEINPETK;LILVDYILFK;LMNHYINK;MGDHLALEDYLTTDLVETWLR;NLELGLTQGSFAFIHK;NMEVFFPK;PGLLPSLFK;TVIEVDER;VPMMYGAGK;VVNPTLL;WLTPFDPVFTEVDTFHLDK;YEMHELLR;YFDTECVPMNFR	18.1635	6.05701	4	16.3717	8.18803	3	25.316	0.0177228	3	22.9235	0.261158	3	29.0722	0.226344	4	24.1225	0.448629	8	Protein Z-dependent protease inhibitor	Inhibits activity of the coagulation protease factor Xa in the presence of PROZ, calcium and phospholipids. Also inhibits factor XIa in the absence of cofactors. {ECO:0000269|PubMed:11049983}. || The protein encoded by this gene belongs to the serpin family. It is predominantly expressed in the liver and secreted in plasma. It inhibits the activity of coagulation factors Xa and XIa in the presenc…	Secreted.	endoplasmic reticulum lumen#GO:0005788;extracellular exosome#GO:0070062;extracellular space#GO:0005615	heparin binding#GO:0008201;serine-type endopeptidase inhibitor activity#GO:0004867	blood coagulation#GO:0007596;liver regeneration#GO:0097421;negative regulation of peptidase activity#GO:0010466
IGLL5	B9A064	14	ADGSPVKAGVETTKPSK;AGVETTKPSK;ANPTVTLFPPSSEELQANK;ANPTVTLFPPSSEELQANKATLVCLISDFYPGAVTVAWK;ATLVCLISDFYPGAVTVAWK;QSNNKYAASSYLSLTPEQWK;SHRSYSCQVTHEGSTVEK;SHRSYSCQVTHEGSTVEKTVAPTECS;SYSCQVTHEGSTVEK;SYSCQVTHEGSTVEKTVAPTECS;TVAPTECS;VTVLGQPK;YAASSYLSLTPEQWK;YAASSYLSLTPEQWKSHR	34.0636	0.579448	4	30.3316	1.73361	3	37.0099	0.731468	3	35.6734	0.425657	3	30.64	0.765645	4	34.0528	0.395448	8	Immunoglobulin lambda-like polypeptide 5	This gene encodes one of the immunoglobulin lambda-like polypeptides. It is located within the immunoglobulin lambda locus but it does not require somatic rearrangement for expression. The first exon of this gene is unrelated to immunoglobulin variable genes; the second and third exons are the immunoglobulin lambda joining 1 and the immunoglobulin lambda constant 1 gene segments. Alternative spli…	Secreted {ECO:0000250}.	extracellular exosome#GO:0070062;IgG immunoglobulin complex#GO:0071735	antigen binding#GO:0003823	immunoglobulin mediated immune response#GO:0016064	3b: protein and protein/nucleic acid aggregates
CFH	P08603	103	AGEQVTYTCATYYK;AQTTVTCMENGWSPTPR;AVYTCNEGYQLLGEINYR;AVYTCNEGYQLLGEINYRECDTDGWTNDIPICEVVK;CFEGFGIDGPAIAK;CGPPPPIDNGDITSFPLSVYAPASSVEYQCQNLYQLEGNK;CGPPPPIDNGDITSFPLSVYAPASSVEYQCQNLYQLEGNKR;CKSSNLIILEEHLK;CLGEKWSHPPSCIK;CLHPCVISR;CLPVTAPENGK;CNMGYEYSER;CNMGYEYSERGDAVCTESGWRPLPSCEEK;CTLKPCDYPDIK;CTLKPCDYPDIKHGGLYHENMR;CTSTGWIPAPR;CVEISCK;CVEISCKSPDVINGSPISQK;CYFPYLENGYNQNYGR;DGEKVSVLCQENYLIQEGEEITCK;…	28.6781	1.54238	4	32.3508	0.142461	3	30.1429	0.231101	3	34.4279	0.234848	3	35.7468	0.137707	4	32.4396	0.242312	8	Complement factor H	Glycoprotein that plays an essential role in maintaining a well-balanced immune response by modulating complement activation. Acts as a soluble inhibitor of complement, where its binding to self markers such as glycan structures prevents complement activation and amplification on cell surfaces (PubMed:21285368, PubMed:25402769). Accelerates the decay of the complement alternative pathway (AP) C3 …	Secreted. Note=(Microbial infection) In the mosquito midgut, localizes to P.falciparum (NF54 strain) macrogamete and young zygote cell membranes. {ECO:0000269|PubMed:23332154}.	blood microparticle#GO:0072562;extracellular exosome#GO:0070062;extracellular region#GO:0005576;extracellular space#GO:0005615;serine-type endopeptidase complex#GO:1905370;symbiont cell surface#GO:0106139	complement component C3b binding#GO:0001851;heparan sulfate proteoglycan binding#GO:0043395;heparin binding#GO:0008201;identical protein binding#GO:0042802	complement activation#GO:0006956;complement activation, alternative pathway#GO:0006957;proteolysis#GO:0006508;regulation of complement activation#GO:0030449;regulation of complement activation, alternative pathway#GO:0030451;regulation of complement-dependent cytotoxicity#GO:1903659	5a: blood‐derived corona proteins
C5	P01031	122	ADNFLLENTLPAQSTFTLAISAYALSLGDK;ADNFLLENTLPAQSTFTLAISAYALSLGDKTHPQFR;AFDICPLVK;AFTECCVVASQLR;AIAYSSLSQSYLYIDWTDNHK;ALLVGEHLNIIVTPK;ALVEGVDQLFTDYQIK;ALVEGVDQLFTDYQIKDGHVILQLNSIPSSDFLCVR;ATLLDIYK;CCYDGACVNNDETCEQR;CCYDGACVNNDETCEQRAAR;CIKAFTECCVVASQLR;CVEADCGQMQEELDLTISAETR;DGHVILQLNSIPSSDFLCVR;DINYVNPVIK;DSEITFIK;DSLDQLVGGVPVTLNAQTIDVNQETSDLDPSK;DSSVPNTGTAR;DTTCSSCQAFLANLDEFAEDIFLNGC;DVFLEMNIPYSVVR…	30.4374	1.03715	4	31.0447	0.0879724	3	29.0801	0.112336	3	33.2143	0.152464	3	34.2676	0.123042	4	30.8463	0.134623	8	Complement C5	Activation of C5 by a C5 convertase initiates the spontaneous assembly of the late complement components, C5-C9, into the membrane attack complex. C5b has a transient binding site for C6. The C5b-C6 complex is the foundation upon which the lytic complex is assembled. [C5a anaphylatoxin]: Derived from proteolytic degradation of complement C5, C5a anaphylatoxin is a mediator of local inflammatory p…	Secreted.	extracellular exosome#GO:0070062;extracellular region#GO:0005576;extracellular space#GO:0005615;membrane attack complex#GO:0005579	chemokine activity#GO:0008009;endopeptidase inhibitor activity#GO:0004866;signaling receptor binding#GO:0005102	cell surface receptor signaling pathway#GO:0007166;chemotaxis#GO:0006935;complement activation, alternative pathway#GO:0006957;complement activation, classical pathway#GO:0006958;G protein-coupled receptor signaling pathway#GO:0007186;inflammatory response#GO:0006954;killing of cells of another organism#GO:0031640;negative regulation of macrophage chemotaxis#GO:0010760;positive regulation of chem…	5a: blood‐derived corona proteins
APOH	P02749	38	ATFGCHDGYSLDGPEEIECTK;ATVVYQGER;ATVVYQGERVK;ATVVYQGERVKIQEK;CFKEHSSLAFWK;CPFPSRPDNGFVNYPAK;CPFPSRPDNGFVNYPAKPTLYYK;CSYTEDAQCIDGTIEVPK;CSYTEDAQCIDGTIEVPKCFK;CSYTEDAQCIDGTIEVPKCFKEHSSLAFWK;CTEEGKWSPELPVCAPIICPPPSIPTFATLR;CTPRVCPFAGILENGAVR;DKATFGCHDGYSLDGPEEIECTK;EHSSLAFWK;EHSSLAFWKTDASDVKPC;EKKCSYTEDAQCIDGTIEVPK;FICPLTGLWPINTLK;FICPLTGLWPINTLKCTPR;FKNGMLHGDKVSFFCK;GGMRKFICPLTGLWPINTLK;KCSYTEDAQCID…	19.8172	6.62861	4	29.9597	0.273057	3	28.9397	0.356956	3	29.3923	0.772812	3	34.4662	0.198808	4	30.889	0.229583	8	Beta-2-glycoprotein 1	Binds to various kinds of negatively charged substances such as heparin, phospholipids, and dextran sulfate. May prevent activation of the intrinsic blood coagulation cascade by binding to phospholipids on the surface of damaged cells. || Apolipoprotein H, also known as beta-2-glycoprotein I, is a component of circulating plasma lipoproteins. It has been implicated in a variety of physiologic pat…	Secreted.	cell surface#GO:0009986;chylomicron#GO:0042627;collagen-containing extracellular matrix#GO:0062023;extracellular exosome#GO:0070062;extracellular region#GO:0005576;extracellular space#GO:0005615;high-density lipoprotein particle#GO:0034364;platelet dense granule lumen#GO:0031089;very-low-density lipoprotein particle#GO:0034361	heparin binding#GO:0008201;identical protein binding#GO:0042802;lipid binding#GO:0008289;lipoprotein lipase activator activity#GO:0060230;phospholipid binding#GO:0005543	blood coagulation, intrinsic pathway#GO:0007597;negative regulation of angiogenesis#GO:0016525;negative regulation of blood coagulation#GO:0030195;negative regulation of endothelial cell migration#GO:0010596;negative regulation of endothelial cell proliferation#GO:0001937;negative regulation of fibrinolysis#GO:0051918;negative regulation of myeloid cell apoptotic process#GO:0033033;negative regul…
ITIH3	Q06033;Q06033-2	38	ALDLSLK;ALDLSLKYHFVTPLTSMVVTKPEDNEDER;ALQERDYIFGNYIER;AVNRADTAKEVSFDVELPK;AVPSTFSWLDTVTVTQDGLSMMINR;DFLGFYVVDSHR;DYIFGNYIER;EHLVQATPENLQEAR;ESPGNVQIVNGYFVHFFAPQGLPVVPK;EVSFDVELPK;FAHNVVTMR;FPLYNLGFGNNLNYNFLENMALENHGFAR;FTVSVNVAAGSK;GHGATNDLTFTEEVDMK;GHGATNDLTFTEEVDMKEMEK;GHVSFKPSLDQQR;GISMLNK;GKYEMYLK;GMTNINDGLLR;HFEIEVDIFEPQGISMLDAEASFITNDLLGSALTK;ILEDMQEEDYLNFILFSGDVSTWK;ILEDMQEEDYLNFILFSGDVSTW…	20.2994	6.7702	4	25.0659	1.27151	3	25.5093	0.580974	3	24.552	1.13582	3	31.6669	0.0061948	4	28.2496	0.251183	8	Inter-alpha-trypsin inhibitor heavy chain H3	May act as a carrier of hyaluronan in serum or as a binding protein between hyaluronan and other matrix protein, including those on cell surfaces in tissues to regulate the localization, synthesis and degradation of hyaluronan which are essential to cells undergoing biological processes. || This gene encodes the heavy chain subunit of the pre-alpha-trypsin inhibitor complex. This complex may stab…	Secreted.	extracellular exosome#GO:0070062;extracellular region#GO:0005576;platelet dense granule lumen#GO:0031089	endopeptidase inhibitor activity#GO:0004866;serine-type endopeptidase inhibitor activity#GO:0004867	hyaluronan metabolic process#GO:0030212;negative regulation of peptidase activity#GO:0010466
F2	P00734	61	AIEGRTATSEYQTFFNPR;ALSKHQDFNSAVQLVENFCR;DGKYGFYTHVFR;DKLAACLEGNCAEGLGTNYR;ELLESYIDGR;ENLDRDIALMK;ETAASLLQAGYK;ETWTANVGK;ETWTANVGKGQPSVLQVVNLPIVERPVCK;GDACEGDSGGPFVMK;GQPSVLQVVNLPIVER;GQPSVLQVVNLPIVERPVCK;GQQYQGR;HQDFNSAVQLVENFCR;IRITDNMFCAGYKPDEGK;ISMLEKIYIHPR;ITDNMFCAGYKPDEGK;ITDNMFCAGYKPDEGKR;IVEGSDAEIGMSPWQVMLFR;KPVAFSDYIHPVCLPDR;KPVAFSDYIHPVCLPDRETAASLLQAGYK;KSPQELLCGASLISDR;KWIQKVIDQFGE;LAAC…	23.02	7.67408	4	30.7502	0.232742	3	27.1851	0.437449	3	30.817	0.346808	3	34.7439	0.224672	4	31.2971	0.229326	8	Prothrombin	Thrombin, which cleaves bonds after Arg and Lys, converts fibrinogen to fibrin and activates factors V, VII, VIII, XIII, and, in complex with thrombomodulin, protein C. Functions in blood homeostasis, inflammation and wound healing. Activates coagulation factor XI (F11); activation is promoted by the contact with negatively charged surfaces (PubMed:2019570, PubMed:21976677). Triggers the producti…	Secreted, extracellular space.	blood microparticle#GO:0072562;collagen-containing extracellular matrix#GO:0062023;endoplasmic reticulum lumen#GO:0005788;extracellular exosome#GO:0070062;extracellular region#GO:0005576;extracellular space#GO:0005615;Golgi lumen#GO:0005796;plasma membrane#GO:0005886	calcium ion binding#GO:0005509;growth factor activity#GO:0008083;heparin binding#GO:0008201;lipopolysaccharide binding#GO:0001530;receptor ligand activity#GO:0048018;serine-type endopeptidase activity#GO:0004252;signaling receptor binding#GO:0005102;thrombospondin receptor activity#GO:0070053	acute-phase response#GO:0006953;antimicrobial humoral immune response mediated by antimicrobial peptide#GO:0061844;blood coagulation#GO:0007596;cell surface receptor signaling pathway#GO:0007166;cytolysis by host of symbiont cells#GO:0051838;fibrinolysis#GO:0042730;G protein-coupled receptor signaling pathway#GO:0007186;ligand-gated ion channel signaling pathway#GO:1990806;negative regulation of …
CFB	P00751	90	AIHCPRPHDFENGEYWPR;ALFVSEEEK;ALFVSEEEKK;ALFVSEEEKKLTR;ALRLPPTTTCQQQK;ALRLPPTTTCQQQKEELLPAQDIK;CLVNLIEK;CLVNLIEKVASYGVKPR;DAQYAPGYDK;DAQYAPGYDKVK;DAQYAPGYDKVKDISEVVTPR;DFHINLFQVLPWLK;DFHINLFQVLPWLKEK;DISEVVTPR;DLEIEVVLFHPNYNINGK;DLEIEVVLFHPNYNINGKK;DLEIEVVLFHPNYNINGKKEAGIPEFYDYDVALIK;DLLYIGK;DMENLEDVFYQMIDESQSLSLCGMVWEHR;DMENLEDVFYQMIDESQSLSLCGMVWEHRK;EAGIPEFYDYDVALIK;EDYLDVYVFGVGPLVNQVNINALASK;ED…	28.1605	1.97951	4	30.7263	0.0901681	3	25.0332	0.533801	3	29.5715	0.188034	3	35.1243	0.159095	4	31.7818	0.189918	8	Complement factor B	Factor B which is part of the alternate pathway of the complement system is cleaved by factor D into 2 fragments: Ba and Bb. Bb, a serine protease, then combines with complement factor 3b to generate the C3 or C5 convertase. It has also been implicated in proliferation and differentiation of preactivated B-lymphocytes, rapid spreading of peripheral blood monocytes, stimulation of lymphocyte blast…	Secreted.	blood microparticle#GO:0072562;extracellular exosome#GO:0070062;extracellular region#GO:0005576;extracellular space#GO:0005615;plasma membrane#GO:0005886	complement binding#GO:0001848;serine-type endopeptidase activity#GO:0004252	complement activation#GO:0006956;complement activation, alternative pathway#GO:0006957;proteolysis#GO:0006508;response to bacterium#GO:0009617	5a: blood‐derived corona proteins
C9	P02748	43	AEQCCEETASSISLHGK;AIEDYINEFSVR;AIEDYINEFSVRK;ALPTTYEK;CHTCQNGGTVILMDGK;CLCACPFK;CLCACPFKFEGIACEISK;CLCACPFKFEGIACEISKQK;CNGDNDCGDFSDEDDCESEPRPPCR;CNGDNDCGDFSDEDDCESEPRPPCRDR;CTDAVGDRRQCVPTEPCEDAEDDCGNDFQCSTGR;DGNTLTYYR;DGNTLTYYRRPWNVASLIYETK;DRDGNTLTYYR;DRVVEESELAR;DVVLTTTFVDDIK;FEGIACEISK;FTPTETNKAEQCCEETASSISLHGK;GEYFAFLETYGTHYSSSGSLGGLYELIYVLDK;GGTRKYAFELK;GTVIDVTDFVNWASSINDAPVLISQK;ISEGLPALEF…	28.4803	1.24435	4	29.3549	0.210557	3	30.4711	0.592096	3	28.2688	1.17446	3	32.8616	0.125076	4	29.6535	0.178093	8	Complement component C9	Constituent of the membrane attack complex (MAC) that plays a key role in the innate and adaptive immune response by forming pores in the plasma membrane of target cells (PubMed:26841934, PubMed:9212048, PubMed:9634479). C9 is the pore-forming subunit of the MAC (PubMed:26841934, PubMed:30111885, PubMed:4055801). {ECO:0000269|PubMed:26841934, ECO:0000269|PubMed:30111885, ECO:0000269|PubMed:405580…	Secreted {ECO:0000269|PubMed:22832194, ECO:0000269|PubMed:26841934, ECO:0000269|PubMed:8603752, ECO:0000269|PubMed:9212048, ECO:0000269|PubMed:9634479}. Target cell membrane {ECO:0000269|PubMed:26841934, ECO:0000269|PubMed:30111885, ECO:0000269|PubMed:9212048}; Multi-pass membrane protein {ECO:0000269|PubMed:26841934}. Note=Secreted as soluble monomer. Oligomerizes at target membranes, forming a …	blood microparticle#GO:0072562;extracellular exosome#GO:0070062;extracellular region#GO:0005576;extracellular space#GO:0005615;membrane attack complex#GO:0005579;other organism cell membrane#GO:0044218;plasma membrane#GO:0005886		cell killing#GO:0001906;complement activation#GO:0006956;complement activation, alternative pathway#GO:0006957;complement activation, classical pathway#GO:0006958;killing of cells of another organism#GO:0031640;positive regulation of immune response#GO:0050778;protein homooligomerization#GO:0051260	1a: multi‐pass transmembrane proteins; 5a: blood‐derived corona proteins
SERPINC1	P01008	53	ADGESCSASMMYQEGK;AFLEVNEEGSEAAASTAVVIAGR;ANRPFLVFIR;ANRPFLVFIREVPLNTIIFMGR;ANSRFATTFYQHLADSKNDNDNIFLSPLSISTAFAMTK;ATEDEGSEQK;ATEDEGSEQKIPEATNR;ATEDEGSEQKIPEATNRR;DDLYVSDAFHK;DDLYVSDAFHKAFLEVNEEGSEAAASTAVVIAGR;DIPMNPMCIYR;DIPMNPMCIYRSPEKK;ELFYKADGESCSASMMYQEGK;ELFYKADGESCSASMMYQEGKFR;ELTPEVLQEWLDELEEMMLVVHMPR;ENAEQSR;EQLQDMGLVDLFSPEK;EVPLNTIIFMGR;FATTFYQHLADSK;FATTFYQHLADSKNDNDNIFLSPLSISTAFAMTK;FD…	26.0695	0.93494	4	30.398	0.112389	3	27.0729	0.264024	3	29.3793	0.366298	3	35.4144	0.154081	4	31.9889	0.272035	8	Antithrombin-III	Most important serine protease inhibitor in plasma that regulates the blood coagulation cascade (PubMed:15140129, PubMed:15853774). AT-III inhibits thrombin, matriptase-3/TMPRSS7, as well as factors IXa, Xa and XIa (PubMed:15140129). Its inhibitory activity is greatly enhanced in the presence of heparin. {ECO:0000269|PubMed:15140129, ECO:0000269|PubMed:15853774}. || The protein encoded by this ge…	Secreted, extracellular space.	blood microparticle#GO:0072562;collagen-containing extracellular matrix#GO:0062023;endoplasmic reticulum lumen#GO:0005788;extracellular exosome#GO:0070062;extracellular region#GO:0005576;extracellular space#GO:0005615;plasma membrane#GO:0005886	heparin binding#GO:0008201;identical protein binding#GO:0042802;protease binding#GO:0002020;serine-type endopeptidase inhibitor activity#GO:0004867	blood coagulation#GO:0007596;negative regulation of peptidase activity#GO:0010466;regulation of blood coagulation#GO:0030193
C8A	P07357	44	AALGYNILTQEDAQSVYDASYYGGQCETVYNGEWR;AIDEDCSQYEPIPGSQK;AKMESLGITSR;ALDQYLMEFNACR;ALDQYLMEFNACRCGPCFNNGVPILEGTSCR;AMAVEDIISR;AMAVEDIISRVR;ARKAMAVEDIISR;CGPCFNNGVPILEGTSCR;DDIMLDEGMLQSLMELPDQYNYGMYAK;DITTCFGGSLGIQYEDK;DKSDSFGVTIGIGPAGSPLLVGVGVSHSQDTSFLNELNK;ECDNPAPQNGGASCPGR;ECDNPAPQNGGASCPGRKVQTQAC;FGGTICSGDIWDQASCSSSTTCVR;FINDYGTHYITSGSMGGIYEYILVIDK;FINDYGTHYITSGSMGGIYEYILVIDKAK;HLVCNGDQDCLDGSDEDD…	18.8415	6.28501	4	27.9472	0.525802	3	26.5463	0.424602	3	29.0548	0.115247	3	32.063	0.229297	4	28.4639	0.167508	8	Complement component C8 alpha chain	Constituent of the membrane attack complex (MAC) that plays a key role in the innate and adaptive immune response by forming pores in the plasma membrane of target cells. C8A inserts into the target membrane, but does not form pores by itself. {ECO:0000269|PubMed:17872444, ECO:0000269|PubMed:7440581}. || C8 is a component of the complement system and contains three polypeptides, alpha, beta and g…	Secreted. Cell membrane; Multi-pass membrane protein. Note=Secreted as soluble protein. Inserts into the cell membrane of target cells.	blood microparticle#GO:0072562;extracellular exosome#GO:0070062;extracellular region#GO:0005576;extracellular space#GO:0005615;membrane#GO:0016020;membrane attack complex#GO:0005579;plasma membrane#GO:0005886	complement binding#GO:0001848;protein-containing complex binding#GO:0044877	complement activation#GO:0006956;complement activation, alternative pathway#GO:0006957;complement activation, classical pathway#GO:0006958;immune response#GO:0006955;killing of cells of another organism#GO:0031640;positive regulation of immune response#GO:0050778	1a: multi‐pass transmembrane proteins; 5a: blood‐derived corona proteins
ITIH1	P19827	50	AAISGENAGLVR;AAISGENAGLVRASGR;ADVQAHGEGQEFSITCLVDEEEMK;ADVQAHGEGQEFSITCLVDEEEMKK;ADVQAHGEGQEFSITCLVDEEEMKKLLR;ANLSSQALQMSLDYGFVTPLTSMSIR;ELAAQTIK;ERGHMLENHVER;EVAFDLEIPK;FAHYVVTSQVVNTANEAR;FPLYNLGFGHNVDFNFLEVMSMENNGR;GFSLDEATNLNGGLLR;GHMLENHVER;GHMLENHVERLWAYLTIQELLAKR;GHVLFRPTVSQQQSCPTCSTSLLNGHFK;GIEILNQVQESLPELSNHASILIMLTDGDPTEGVTDR;GMADQDGLKPTIDKPSEDSPPLEMLGPR;GRFPLYNLGFGHNVDFNFLEVMSMENNGR;GSL…	29.434	1.44731	4	31.4525	0.0537903	3	28.8394	0.314246	3	30.9161	0.181733	3	34.8825	0.137285	4	31.6847	0.154456	8	Inter-alpha-trypsin inhibitor heavy chain H1	May act as a carrier of hyaluronan in serum or as a binding protein between hyaluronan and other matrix protein, including those on cell surfaces in tissues to regulate the localization, synthesis and degradation of hyaluronan which are essential to cells undergoing biological processes. Contains a potential peptide which could stimulate a broad spectrum of phagocytotic cells. || This gene encode…	Secreted.	blood microparticle#GO:0072562;collagen-containing extracellular matrix#GO:0062023;extracellular exosome#GO:0070062;extracellular region#GO:0005576	calcium ion binding#GO:0005509;carbohydrate binding#GO:0030246;hyaluronic acid binding#GO:0005540;serine-type endopeptidase inhibitor activity#GO:0004867	hyaluronan metabolic process#GO:0030212;negative regulation of peptidase activity#GO:0010466
C1QB	P02746	11	DQTIRFDHVITNMNNNYEPR;FDHVITNMNNNYEPR;GNLCVNLMR;IAFSATR;LEQGENVFLQATDK;LEQGENVFLQATDKNSLLGMEGANSIFSGFLLFPDMEA;NSLLGMEGANSIFSGFLLFPDMEA;TINVPLR;TINVPLRR;VPGLYYFTYHASSR;VVTFCDYAYNTFQVTTGGMVLK	32.0731	0.330527	4	29.2517	0.337576	3	32.2828	0.704723	3	30.9986	0.459459	3	32.2217	0.182995	4	28.6001	0.219735	8	Complement C1q subcomponent subunit B	C1q associates with the proenzymes C1r and C1s to yield C1, the first component of the serum complement system. The collagen-like regions of C1q interact with the Ca(2+)-dependent C1r(2)C1s(2) proenzyme complex, and efficient activation of C1 takes place on interaction of the globular heads of C1q with the Fc regions of IgG or IgM antibody present in immune complexes. || This gene encodes the B-c…	Secreted.	blood microparticle#GO:0072562;collagen trimer#GO:0005581;collagen-containing extracellular matrix#GO:0062023;complement component C1 complex#GO:0005602;complement component C1q complex#GO:0062167;extracellular region#GO:0005576;postsynapse#GO:0098794;synapse#GO:0045202		complement activation#GO:0006956;complement activation, classical pathway#GO:0006958;innate immune response#GO:0045087;synapse pruning#GO:0098883	5a: blood‐derived corona proteins
A1BG	P04217;P04217-2	59	APVSWITPGLK;ATWSGAVLAGR;ATWSGAVLAGRDAVLR;ATWSGAVLAGRDAVLRCEGPIPDVTFELLR;AVKTVRTPGAAANLELIFVGPQHAGNYR;CEGPIPDVTFELLR;CEGPIPDVTFELLREGETK;CEGPIPDVTFELLREGETKAVK;CLAPLEGAR;CLAPLEGARFALVREDR;CRSGLSTGWTQLSK;CRSGLSTGWTQLSKLLELTGPK;CRYRSWVPHTFESELSDPVELLVAES;DAVLRCEGPIPDVTFELLR;DAVLRCEGPIPDVTFELLREGETK;ELLVPRSSTSPDRIFFHLNAVALGDGGHYTCR;FALVREDR;FALVREDRGGR;GEKELLVPR;GVLRGVTFLLR;GVLRGVTFLLRR;GVTFLLR;GVTFL…	20.6711	6.91017	4	30.1924	0.862833	3	25.2567	0.651029	3	28.6989	0.857918	3	34.5199	0.192678	4	31.334	0.144963	8	Alpha-1B-glycoprotein	The protein encoded by this gene is a plasma glycoprotein of unknown function. The protein shows sequence similarity to the variable regions of some immunoglobulin supergene family member proteins. [provided by RefSeq, Jul 2008].	Secreted.	blood microparticle#GO:0072562;collagen-containing extracellular matrix#GO:0062023;extracellular exosome#GO:0070062;extracellular region#GO:0005576;extracellular space#GO:0005615;ficolin-1-rich granule lumen#GO:1904813;plasma membrane#GO:0005886;platelet alpha granule lumen#GO:0031093;secretory granule lumen#GO:0034774		immune response-regulating signaling pathway#GO:0002764
ITIH4	Q14624;Q14624-2	86	AEAQAQYSAAVAK;AEAQAQYSAAVAKGK;AEAQAQYSAAVAKGKSAGLVK;AFITNFSMIIDGMTYPGIIK;AGFSWIEVTFK;AGFSWIEVTFKNPLVWVHASPEHVVVTR;AHIRFKPTLSQQQK;AISGGSIQIENGYFVHYFAPEGLTTMPK;ANTVQEATFQMELPK;ANTVQEATFQMELPKK;APAVPAPIQAPSAILPLPGQSVER;DQFNLIVFSTEATQWR;DQFNLIVFSTEATQWRPSLVPASAENVNK;DQFNLIVFSTEATQWRPSLVPASAENVNKAR;DTDRFSSHVGGTLGQFYQEVLWGSPAASDDGR;DTDRFSSHVGGTLGQFYQEVLWGSPAASDDGRR;EALIKILDDLSPR;EKAEAQAQYSAAVAK;EKAEAQA…	28.9874	1.28298	4	30.8921	0.235666	3	27.9111	0.49354	3	29.4425	0.387209	3	34.9221	0.175853	4	31.7069	0.16378	8	Inter-alpha-trypsin inhibitor heavy chain H4	Type II acute-phase protein (APP) involved in inflammatory responses to trauma. May also play a role in liver development or regeneration. {ECO:0000269|PubMed:19263524}. || The protein encoded by this gene is secreted into the blood, where it is cleaved by plasma kallikrein into two smaller forms. Expression of this gene has been detected only in liver, and it seems to be upregulated during surgi…	Secreted.	blood microparticle#GO:0072562;collagen-containing extracellular matrix#GO:0062023;extracellular exosome#GO:0070062;extracellular region#GO:0005576;plasma membrane#GO:0005886;platelet dense granule lumen#GO:0031089	endopeptidase inhibitor activity#GO:0004866;serine-type endopeptidase inhibitor activity#GO:0004867	acute-phase response#GO:0006953;hyaluronan metabolic process#GO:0030212;negative regulation of peptidase activity#GO:0010466;response to cytokine#GO:0034097
GC	P02774;P02774-3	68	AKLPDATPTELAK;CCESASEDCMAK;CCESASEDCMAKELPEHTVK;CCESASEDCMAKELPEHTVKLCDNLSTK;DPKEYANQFMWEYSTNYGQAPLSLLVSYTK;DVCDPGNTK;EDFTSLSLVLYSR;EFSHLGKEDFTSLSLVLYSR;ELPEHTVKLCDNLSTK;ELPEHTVKLCDNLSTKNSK;ELSSFIDK;ELSSFIDKGQELCADYSENTFTEYK;ELSSFIDKGQELCADYSENTFTEYKK;EVVSLTEACCAEGADPDCYDTR;EVVSLTEACCAEGADPDCYDTRTSALSAK;EYANQFMWEYSTNYGQAPLSLLVSYTK;FEDCCQEK;FPSGTFEQVSQLVK;GPLLKKELSSFIDK;GQELCADYSENTFTEYK;GQELCADYS…	18.999	6.3498	4	30.3768	0.352712	3	25.8514	0.222058	3	29.7194	0.358932	3	35.7109	0.172939	4	32.617	0.29416	8	Vitamin D-binding protein	Involved in vitamin D transport and storage, scavenging of extracellular G-actin, enhancement of the chemotactic activity of C5 alpha for neutrophils in inflammation and macrophage activation. {ECO:0000305|PubMed:16302727}. || The protein encoded by this gene belongs to the albumin gene family. It is a multifunctional protein found in plasma, ascitic fluid, cerebrospinal fluid and on the surface …	Secreted {ECO:0000269|PubMed:2423133}.	blood microparticle#GO:0072562;cytoplasm#GO:0005737;cytosol#GO:0005829;extracellular exosome#GO:0070062;extracellular region#GO:0005576;extracellular space#GO:0005615;lysosomal lumen#GO:0043202	actin binding#GO:0003779;calcidiol binding#GO:1902118;vitamin D binding#GO:0005499;vitamin transmembrane transporter activity#GO:0090482	vitamin D metabolic process#GO:0042359;vitamin transport#GO:0051180
IGFALS	P35858;P35858-2	30	AFWLDVSHNR;ALRDFALQNPSAVPR;ANVFVQLPR;DFALQNPSAVPR;DLHFLEELQLGHNR;DLSEAHFAPC;DNGLVGIEEQSLWGLAELLELDLTSNQLTHLPHR;ELVLAGNR;IRPHTFTGLSGLR;LAELPADALGPLQR;LAYLQPALFSGLAELR;LEALPNSLLAPLGR;LEDGLFEGLGSLWDLNLGWNSLAVLPDAAFR;LEYLLLSR;LFQGLGK;LFQGLGKLEYLLLSR;LHSLHLEGSCLGR;LSHNAIASLRPR;LWLEGNPWDCGCPLK;LWLEGNPWDCGCPLKALR;LWLEGNPWDCGCPLKALRDFALQNPSAVPR;NLIAAVAPGAFLGLK;NLPEQVFR;NNSLRTFTPQPPGLER;SFEGLGQLEVLTLDHNQL…	20.3882	6.79728	4	27.2047	0.524828	3	25.0741	0.329668	3	26.206	0.309026	3	31.404	0.184448	4	27.4515	0.233158	8	Insulin-like growth factor-binding protein complex acid labile subunit	Involved in protein-protein interactions that result in protein complexes, receptor-ligand binding or cell adhesion. || The protein encoded by this gene is a serum protein that binds insulin-like growth factors, increasing their half-life and their vascular localization. Production of the encoded protein, which contains twenty leucine-rich repeats, is stimulated by growth hormone. Defects in this…	Secreted, extracellular space.	extracellular exosome#GO:0070062;extracellular matrix#GO:0031012;extracellular region#GO:0005576;extracellular space#GO:0005615;insulin-like growth factor ternary complex#GO:0042567	insulin-like growth factor binding#GO:0005520	cell adhesion#GO:0007155;signal transduction#GO:0007165
C1QC	P02747	14	FNAVLTNPQGDYDTSTGK;FNAVLTNPQGDYDTSTGKFTCK;FQSVFTVTR;FQSVFTVTRQTHQPPAPNSLIR;FTCKVPGLYYFVYHASHTANLCVLLYR;LQVGEEVWLAVNDYYDMVGIQGSDSVFSGFLLFPD;NGPMGPPGMPGVPGPMGIPGEPGEEGR;QKFQSVFTVTR;QTHQPPAPNSLIR;TNQVNSGGVLLR;VPGLYYFVYHASHTANLCVLLYR;VPGLYYFVYHASHTANLCVLLYRSGVKVVTFCGHTSK;VVTFCGHTSK;YKQKFQSVFTVTR	31.4838	0.335367	4	29.6982	0.106463	3	31.7506	0.883434	3	31.0854	0.196199	3	31.8022	0.171317	4	28.4086	0.280508	8	Complement C1q subcomponent subunit C	C1q associates with the proenzymes C1r and C1s to yield C1, the first component of the serum complement system. The collagen-like regions of C1q interact with the Ca(2+)-dependent C1r(2)C1s(2) proenzyme complex, and efficient activation of C1 takes place on interaction of the globular heads of C1q with the Fc regions of IgG or IgM antibody present in immune complexes. || This gene encodes the C-c…	Secreted.	blood microparticle#GO:0072562;collagen trimer#GO:0005581;collagen-containing extracellular matrix#GO:0062023;complement component C1 complex#GO:0005602;complement component C1q complex#GO:0062167;extracellular region#GO:0005576;extracellular space#GO:0005615;extrinsic component of postsynaptic membrane#GO:0098890;extrinsic component of presynaptic membrane#GO:0098888;glutamatergic synapse#GO:009…		complement activation, classical pathway#GO:0006958;immune response#GO:0006955;innate immune response#GO:0045087;negative regulation of granulocyte differentiation#GO:0030853;negative regulation of macrophage differentiation#GO:0045650;synapse pruning#GO:0098883	5a: blood‐derived corona proteins
C1S	P09871	46	AARLPVAPLRK;CQPVDCGIPESIENGK;CQPVDCGIPESIENGKVEDPESTLFGSVIR;CVPVCGVPR;DVVQITCLDGFEVVEGR;EDFDVEAADSAGNCLDSLVFVAGDR;EDTPNSVWEPAK;EPTMYVGSTSVQTSR;EVKVEKPTADAEAYVFTPNMICAGGEK;FYAAGLVSWGPQCGTYGLYTR;GDSGGAFAVQDPNDK;GDSGGAFAVQDPNDKTK;GFQVVVTLR;GFQVVVTLRR;GMDSCKGDSGGAFAVQDPNDK;GMDSCKGDSGGAFAVQDPNDKTK;IIGGSDADIK;LKAARLPVAPLR;LKDPVKMGPTVSPICLPGTSSDYNLMDGDLGLISGWGR;LLEVPEGR;LLEVPEGRTNFDNDIALVR;LPVAPLR;LPVAP…	22.0177	7.33932	4	28.6857	0.351388	3	28.1762	0.252868	3	28.807	0.157302	3	32.0337	0.125847	4	28.8226	0.175298	8	Complement C1s subcomponent	C1s B chain is a serine protease that combines with C1q and C1r to form C1, the first component of the classical pathway of the complement system. C1r activates C1s so that it can, in turn, activate C2 and C4. Cleaves also IGFBP5 and thereby inhibits the trophic effects of IGF1. {ECO:0000269|PubMed:18930415}. || This gene encodes a serine protease, which is a major constituent of the human comple…		blood microparticle#GO:0072562;extracellular region#GO:0005576;extracellular space#GO:0005615	calcium ion binding#GO:0005509;identical protein binding#GO:0042802;serine-type endopeptidase activity#GO:0004252	complement activation, classical pathway#GO:0006958;innate immune response#GO:0045087;proteolysis#GO:0006508	5a: blood‐derived corona proteins
SERPINF1	P36955	23	AGFEWNEDGAGTTPSPGLQPAHLTFPLDYHLNQPFIFVLR;ALYYDLISSPDIHGTYK;ALYYDLISSPDIHGTYKELLDTVTAPQK;DTDTGALLFIGK;EIPDEISILLLGVAHFK;ELLDTVTAPQK;IAQLPLTGSMSIIFFLPLK;IKSSFVAPLEK;ILDPRGP;KTSLEDFYLDEER;LAAAVSNFGYDLYR;LDLQEINNWVQAQMK;LDLQEINNWVQAQMKGKLAR;LKLSYEGEVTK;LQSLFDSPDFSK;LSYEGEVTK;SSFVAPLEK;SSTSPTTNVLLSPLSVATALSALSLGAEQR;TSLEDFYLDEER;TVQAVLTVPK;TVRVPMMSDPK;VPMMSDPK;YGLDSDLSCK	21.0661	7.0237	4	27.8171	0.570939	3	15.246	7.64496	3	27.402	1.29649	3	32.2121	0.175827	4	28.742	0.242751	8	Pigment epithelium-derived factor	Neurotrophic protein; induces extensive neuronal differentiation in retinoblastoma cells. Potent inhibitor of angiogenesis. As it does not undergo the S (stressed) to R (relaxed) conformational transition characteristic of active serpins, it exhibits no serine protease inhibitory activity. {ECO:0000269|PubMed:7592790, ECO:0000269|PubMed:8226833}. || This gene encodes a member of the serpin family…	Secreted {ECO:0000269|PubMed:17081065}. Melanosome {ECO:0000269|PubMed:17081065}. Note=Enriched in stage I melanosomes.	axon hillock#GO:0043203;basement membrane#GO:0005604;collagen-containing extracellular matrix#GO:0062023;extracellular exosome#GO:0070062;extracellular region#GO:0005576;extracellular space#GO:0005615;melanosome#GO:0042470;perinuclear region of cytoplasm#GO:0048471	serine-type endopeptidase inhibitor activity#GO:0004867	cellular response to cobalt ion#GO:0071279;cellular response to dexamethasone stimulus#GO:0071549;cellular response to glucose stimulus#GO:0071333;cellular response to retinoic acid#GO:0071300;epithelial cell proliferation involved in prostate gland development#GO:0060767;kidney development#GO:0001822;negative regulation of angiogenesis#GO:0016525;negative regulation of endothelial cell migration…
ORM2	P19652	16	DKCEPLEK;EHVAHLLFLR;EQLGEFYEALDCLCIPR;ITGKWFYIASAFR;NWGLSFYADKPETTK;NWGLSFYADKPETTKEQLGEFYEALDCLCIPR;SDVMYTDWK;SDVMYTDWKK;SDVMYTDWKKDK;SVQEIQATFFYFTPNKTEDTIFLR;TEDTIFLR;TLMFGSYLDDEK;TLMFGSYLDDEKNWGLSFYADKPETTK;WFYIASAFR;YEGGREHVAHLLFLR;YEGGREHVAHLLFLRDTK	18.0598	6.09771	4	16.1063	8.11609	3	26.3743	0.431392	3	18.5654	7.21547	3	25.5652	0.960596	4	28.8509	0.362172	8	Alpha-1-acid glycoprotein 2	Functions as a transport protein in the blood stream. Binds various hydrophobic ligands in the interior of its beta-barrel domain. Also binds synthetic drugs and influences their distribution and availability. Appears to function in modulating the activity of the immune system during the acute-phase reaction. {ECO:0000269|PubMed:21349832}. || This gene encodes a key acute phase plasma protein. Be…	Secreted.	azurophil granule lumen#GO:0035578;blood microparticle#GO:0072562;collagen-containing extracellular matrix#GO:0062023;extracellular exosome#GO:0070062;extracellular region#GO:0005576;extracellular space#GO:0005615;platelet alpha granule lumen#GO:0031093;specific granule lumen#GO:0035580		acute-phase response#GO:0006953;positive regulation of interleukin-1 beta production#GO:0032731;positive regulation of interleukin-1 production#GO:0032732;positive regulation of tumor necrosis factor production#GO:0032760;regulation of immune system process#GO:0002682
HPX	P02790	45	ALPQPQNVTSLLGCTH;CSDGWSFDATTLDDNGTMLFFK;CSPHLVLSALTSDNHGATYAFSGTHYWR;DGWHSWPIAHQWPQGPSAVDAAFSWEEK;DGWHSWPIAHQWPQGPSAVDAAFSWEEKLYLVQGTQVYVFLTK;DVRDYFMPCPGR;DYFMPCPGR;EKGYPKLLQDEFPGIPSPLDAAVECHR;ELISERWK;ELISERWKNFPSPVDAAFR;EVGTPHGIILDSVDAAFICPGSSR;EVGTPHGIILDSVDAAFICPGSSRLHIMAGR;EWFWDLATGTMK;FDPVRGEVPPR;FDPVRGEVPPRYPR;GDKVWVYPPEK;GDKVWVYPPEKK;GECQAEGVLFFQGDR;GECQAEGVLFFQGDREWFWDLATGTMK;GGYTLVSGYPK…	20.3502	6.80496	4	31.3843	0.0842866	3	28.7129	0.817937	3	30.4165	0.406602	3	36.6236	0.171064	4	33.5688	0.270339	8	Hemopexin	Binds heme and transports it to the liver for breakdown and iron recovery, after which the free hemopexin returns to the circulation. || This gene encodes a plasma glycoprotein that binds heme with high affinity. The encoded protein is an acute phase protein that transports heme from the plasma to the liver and may be involved in protecting cells from oxidative stress. [provided by RefSeq, Apr 20…	Secreted.	blood microparticle#GO:0072562;collagen-containing extracellular matrix#GO:0062023;endocytic vesicle lumen#GO:0071682;extracellular exosome#GO:0070062;extracellular region#GO:0005576;extracellular space#GO:0005615	heme transmembrane transporter activity#GO:0015232;metal ion binding#GO:0046872	heme metabolic process#GO:0042168;heme transport#GO:0015886;hemoglobin metabolic process#GO:0020027;intracellular iron ion homeostasis#GO:0006879;positive regulation of humoral immune response mediated by circulating immunoglobulin#GO:0002925;positive regulation of immunoglobulin production#GO:0002639;positive regulation of type II interferon-mediated signaling pathway#GO:0060335;regulation of pr…
AFM	P43652	55	ADKTYVPPPFSQDLFTFHADMCQSQNEELQR;AESPEVCFNEESPK;AESPEVCFNEESPKIGN;AIPVTQYLK;CCKAESPEVCFNEESPK;CCKAESPEVCFNEESPKIGN;CMADKTLPECSKLPNNVLQEK;CQAYESNRESLLNHFLYEVAR;DADPDTFFAK;DGLKYHYLIR;DLSLREGKFTDSENVCQER;DTSKVMNHICSKQDSISSK;EGKFTDSENVCQER;ELISLVEDVSSNYDGCCEGDVVQCIR;ESLLNHFLYEVAR;FGTKVVHFIYIAILSQKFPK;FIEDNIEYITIIAFAQYVQEATFEEMEK;FLVNLVK;FTDSENVCQER;FTDSENVCQERDADPDTFFAK;FTFEYSR;GQCIINSNK;GQCIINSNKDDRP…	11.0794	6.3981	4	26.1566	0.581602	3	24.0421	0.802797	3	26.8723	0.620644	3	33.1273	0.114926	4	29.9587	0.21709	8	Afamin	Functions as a carrier for hydrophobic molecules in body fluids (Probable). Essential for the solubility and activity of lipidated Wnt family members, including WNT1, WNT2B, WNT3, WNT3A, WNT5A, WNT7A, WNT7B, WNT8, WNT9A, WNT9B, WNT10A and WNT10B (PubMed:26902720). Binds vitamin E (PubMed:12463752, PubMed:15952736). May transport vitamin E in body fluids under conditions where the lipoprotein syst…	Secreted {ECO:0000269|PubMed:12463752, ECO:0000269|PubMed:15952736, ECO:0000269|PubMed:26902720, ECO:0000269|PubMed:7517938}.	blood microparticle#GO:0072562;cytoplasm#GO:0005737;extracellular exosome#GO:0070062;extracellular region#GO:0005576;extracellular space#GO:0005615	vitamin E binding#GO:0008431	protein stabilization#GO:0050821;protein transport within extracellular region#GO:0071693;vitamin transport#GO:0051180
CP	P00450	91	ADDKVYPGEQYTYMLLATEEQSPGEGDGNCVTR;AEEEHLGILGPQLHADVGDK;AEEEHLGILGPQLHADVGDKVK;AEEEHLGILGPQLHADVGDKVKIIFK;AETGDKVYVHLK;AGLQAFFQVQECNK;ALYLQYTDETFR;DDEEFIESNK;DIASGLIGPLIICK;DIASGLIGPLIICKK;DIFTGLIGPMK;DLYSGLIGPLIVCR;DNEDFQESNR;DTANLFPQTSLTLHMWPDTEGTFNVECLTTDHYTGGMK;DVDKEFYLFPTVFDENESLLLEDNIR;EFVVMFSVVDENFSWYLEDNIK;EFYLFPTVFDENESLLLEDNIR;ERGPEEEHLGILGPVIWAEVGDTIR;EVGPTNADPVCLAK;EYTDASFTNR;EYTDASFTN…	30.5928	1.58083	4	32.1241	0.261902	3	29.3854	0.0434381	3	32.2179	0.173401	3	35.9098	0.202971	4	32.9841	0.166299	8	Ceruloplasmin	Multifunctional blue, copper-binding (6-7 atoms per molecule) glycoprotein. It has ferroxidase activity oxidizing Fe(2+) to Fe(3+) without releasing radical oxygen species. It is involved in iron transport across the cell membrane (PubMed:16150804). Copper ions provide a large number of enzymatic activites. Oxidizes highly toxic ferrous ions to the ferric state for further incorporation onto apo-…	Secreted {ECO:0000269|PubMed:16150804}. Note=Colocalizes with GCP1 in secretory intracellular compartments. {ECO:0000250|UniProtKB:P13635}.	blood microparticle#GO:0072562;endoplasmic reticulum lumen#GO:0005788;extracellular exosome#GO:0070062;extracellular region#GO:0005576;extracellular space#GO:0005615;lysosomal membrane#GO:0005765;plasma membrane#GO:0005886	copper ion binding#GO:0005507;ferroxidase activity#GO:0004322;glutathione peroxidase activity#GO:0004602;oxidoreductase activity#GO:0016491;oxidoreductase activity, acting on metal ions, oxygen as acceptor#GO:0016724;phospholipid-hydroperoxide glutathione peroxidase activity#GO:0047066;protein-folding chaperone binding#GO:0051087	intracellular copper ion homeostasis#GO:0006878;intracellular iron ion homeostasis#GO:0006879;iron ion transport#GO:0006826
ITIH2	P19823	55	AEDHFSVIDFNQNIR;AGELEVFNGYFVHFFAPDNLDPIPK;AGELEVFNGYFVHFFAPDNLDPIPKNILFVIDVSGSMWGVK;AHVSFKPTVAQQR;AIFILNEANNLGLLDPNSVSLIILVSDGDPTVGELK;ALYAQAR;DKHADPDFTR;ENIQDNISLFSLGMGFDVDYDFLK;ENIQDNISLFSLGMGFDVDYDFLKR;ETAVDGELVVLYDVK;FDPAKLDQIESVITATSANTQLVLETLAQMDDLQDFLSK;FLHVPDTFEGHFDGVPVISK;FLHVPDTFEGHFDGVPVISKGQQK;FYNQVSTPLLR;GQQKAHVSFKPTVAQQR;HADPDFTR;HLEVDVWVIEPQGLR;IQPSGGTNINEALLR;ITRSILQMSLDHHIVTPLTSL…	30.1071	1.3332	4	31.5773	0.231121	3	29.9674	0.464961	3	31.1202	0.208102	3	34.8686	0.185035	4	31.7216	0.21506	8	Inter-alpha-trypsin inhibitor heavy chain H2	May act as a carrier of hyaluronan in serum or as a binding protein between hyaluronan and other matrix protein, including those on cell surfaces in tissues to regulate the localization, synthesis and degradation of hyaluronan which are essential to cells undergoing biological processes. || The inter-alpha-trypsin inhibitors (ITI) are a family of structurally related plasma serine protease inhibi…	Secreted.	blood microparticle#GO:0072562;collagen-containing extracellular matrix#GO:0062023;endoplasmic reticulum lumen#GO:0005788;extracellular exosome#GO:0070062;extracellular region#GO:0005576	endopeptidase inhibitor activity#GO:0004866;hyaluronic acid binding#GO:0005540;serine-type endopeptidase inhibitor activity#GO:0004867	hyaluronan metabolic process#GO:0030212;negative regulation of peptidase activity#GO:0010466
KLKB1	P03952	38	CLLFSFLPASSINDMEK;CLLFSFLPASSINDMEKR;CQFFSYATQTFHK;CQFFTYSLLPEDCK;CQFFTYSLLPEDCKEEK;DACKGDSGGPLVCK;DSVTGTLPK;DTPFSQIK;EIIIHQNYK;EKGEIQNILQK;FGCFLKDSVTGTLPK;FGCFLKDSVTGTLPKVHR;GDTSTIYTNCWVTGWGFSK;GEIQNILQK;GGDVASMYTPNAQYCQMR;GVNVCQETCTK;HLCGGSLIGHQWVLTAAHCFDGLPLQDVWR;IAYGTQGSSGYSLR;IAYGTQGSSGYSLRLCNTGDNSVCTTK;IYSGILNLSDITK;LCNTGDNSVCTTK;LSMDGSPTR;LSMDGSPTRIAYGTQGSSGYSLR;LVGITSWGEGCAR;PICLPSK;TICTY…	18.3983	6.14407	4	28.3134	0.379768	3	26.6349	0.604647	3	19.3212	7.43759	3	32.0597	0.0714496	4	28.926	0.152993	8	Plasma kallikrein	Participates in the surface-dependent activation of blood coagulation. Activates, in a reciprocal reaction, coagulation factor XII/F12 after binding to negatively charged surfaces. Releases bradykinin from HMW kininogen and may also play a role in the renin- angiotensin system by converting prorenin into renin. || This gene encodes a glycoprotein that participates in the surface-dependent activat…	Secreted.	extracellular exosome#GO:0070062;extracellular region#GO:0005576;extracellular space#GO:0005615;plasma membrane#GO:0005886	serine-type endopeptidase activity#GO:0004252	blood coagulation#GO:0007596;Factor XII activation#GO:0002542;fibrinolysis#GO:0042730;plasminogen activation#GO:0031639;positive regulation of fibrinolysis#GO:0051919;proteolysis#GO:0006508;zymogen activation#GO:0031638
FCN3	O75636	16	AGFGNQESEFWLGNENLHQLTLQGNWELR;ALPVFCDMDTEGGGWLVFQR;CQEGPRNCRELLSQGATLSGWYHLCLPEGR;ELLSQGATLSGWYHLCLPEGR;FSEGTAGDSLSLHSGR;GEPGDPVNLLR;LLGEVDHYQLALGK;MGPKGEPGDPVNLLR;NCRELLSQGATLSGWYHLCLPEGR;PFTTYDADHDSSNSNCAVIVHGAWWYASCYR;QDGSVDFFR;RQDGSVDFFR;TFAHYATFR;VVLLPSCPGAPGSPGEK;YAVSEAAAHK;YGIDWASGR	27.8733	0.884876	4	27.4006	0.277141	3	30.8723	0.793397	3	28.3508	0.25245	3	30.2832	0.242292	4	26.6524	0.187994	8	Ficolin-3	May function in innate immunity through activation of the lectin complement pathway. Calcium-dependent and GlcNAc-binding lectin. Has affinity with GalNAc, GlcNAc, D-fucose, as mono/oligosaccharide and lipopolysaccharides from S.typhimurium and S.minnesota. {ECO:0000269|PubMed:11907111, ECO:0000269|PubMed:17215869}. || Ficolins are a group of proteins which consist of a collagen-like domain and a…	Secreted. Note=Found in blood plasma, bronchus, alveolus and bile duct.	blood microparticle#GO:0072562;collagen trimer#GO:0005581;collagen-containing extracellular matrix#GO:0062023;external side of plasma membrane#GO:0009897;extracellular region#GO:0005576;extracellular space#GO:0005615;serine-type endopeptidase complex#GO:1905370	antigen binding#GO:0003823;carbohydrate binding#GO:0030246;carbohydrate derivative binding#GO:0097367;metal ion binding#GO:0046872;signaling receptor binding#GO:0005102	cell surface pattern recognition receptor signaling pathway#GO:0002752;complement activation#GO:0006956;complement activation, lectin pathway#GO:0001867;defense response to virus#GO:0051607;negative regulation of RNA biosynthetic process#GO:1902679;negative regulation of viral entry into host cell#GO:0046597;positive regulation of opsonization#GO:1903028;proteolysis#GO:0006508;recognition of apop…
HABP2	Q14520;Q14520-2	34	CVCKHPYTGPSCSQVVPVCRPNPCQNGATCSR;DEIPHNDIALLK;DGTYYVYGIVSWGLECGK;DNPCGRGQCLITQSPPYYR;EEFHEQSFR;FCEIGSDDCYVGDGYSYR;FTCACPDQFK;GKFCEIGSDDCYVGDGYSYR;GQCLITQSPPYYR;HPWQASLQSSLPLTISMPQGHFCGGALIHPCWVLTAAHCTDIK;HPYTGPSCSQVVPVCR;HPYTGPSCSQVVPVCRPNPCQNGATCSR;KEEFHEQSFR;LIANTLCNSR;LKPVDGHCALESK;LKPVDGHCALESKYVK;LPGFDSCGK;NPDADEKPWCFIK;PGQDTCQGDSGGPLTCEK;PGVYTQVTK;PVDGHCALESK;QLLDAKVKLIANTLCNSR;QLYDHMIDDSMI…	18.5912	6.22887	4	17.3567	8.67847	3	14.9578	7.48013	3	24.4248	0.472633	3	30.9022	0.0801805	4	26.7748	0.359529	8	Hyaluronan-binding protein 2	Cleaves the alpha-chain at multiple sites and the beta-chain between 'Lys-53' and 'Lys-54' but not the gamma-chain of fibrinogen and therefore does not initiate the formation of the fibrin clot and does not cause the fibrinolysis directly. It does not cleave (activate) prothrombin and plasminogen but converts the inactive single chain urinary plasminogen activator (pro-urokinase) to the active tw…	Secreted {ECO:0000269|PubMed:8827452}. Note=Secreted as an inactive single-chain precursor and is then activated to a heterodimeric form.	extracellular region#GO:0005576;extracellular space#GO:0005615	calcium ion binding#GO:0005509;glycosaminoglycan binding#GO:0005539;peptidase activity#GO:0008233;serine-type endopeptidase activity#GO:0004252	cell adhesion#GO:0007155;proteolysis#GO:0006508
PTGDS	P41222	4	AQGFTEDTIVFLPQTDK;MATLYSR;SPHWGSTYSVSVVETDYDQYALLYSQGSK;TMLLQPAGSLGSYSYR	0	0	4	0	0	3	0	0	3	0	0	3	25.7306	0.149667	4	5.28873	3.4634	8	Prostaglandin-H2 D-isomerase	Catalyzes the conversion of PGH2 to PGD2, a prostaglandin involved in smooth muscle contraction/relaxation and a potent inhibitor of platelet aggregation (PubMed:20667974). Involved in a variety of CNS functions, such as sedation, NREM sleep and PGE2-induced allodynia, and may have an anti-apoptotic role in oligodendrocytes. Binds small non- substrate lipophilic molecules, including biliverdin, b…	Rough endoplasmic reticulum {ECO:0000269|PubMed:9065498}. Nucleus membrane {ECO:0000269|PubMed:9065498}. Golgi apparatus {ECO:0000269|PubMed:9065498}. Cytoplasm, perinuclear region {ECO:0000269|PubMed:9065498}. Secreted {ECO:0000269|PubMed:9065498}. Note=Detected on rough endoplasmic reticulum of arachnoid and menigioma cells. Localized to the nuclear envelope, Golgi apparatus, secretory vesicles…	endoplasmic reticulum membrane#GO:0005789;extracellular exosome#GO:0070062;extracellular region#GO:0005576;extracellular space#GO:0005615;Golgi apparatus#GO:0005794;nuclear membrane#GO:0031965;perinuclear region of cytoplasm#GO:0048471;rough endoplasmic reticulum#GO:0005791	fatty acid binding#GO:0005504;prostaglandin-D synthase activity#GO:0004667;retinoid binding#GO:0005501	cyclooxygenase pathway#GO:0019371;gene expression#GO:0010467;mast cell degranulation#GO:0043303;negative regulation of male germ cell proliferation#GO:2000255;prostaglandin biosynthetic process#GO:0001516;regulation of circadian sleep/wake cycle, sleep#GO:0045187;response to glucocorticoid#GO:0051384
C4A	P0C0L4	166	AAANQMR;AACAQLNDFLQEYGTQGCQV;AARVQQPDCREPFLSCCQFAESLR;ADGSYAAWLSR;ADLEKLTSLSDRYVSHFETEGPHVLLYFDSVPTSR;AEFQDALEK;AEFQDALEKLNMGITDLQGLR;AINEKLGQYASPTAK;AINEKLGQYASPTAKR;ALEILQEEDLIDEDDIPVR;ALERGLQDEDGYR;ANSFLGEK;ASAGLLGAHAAAITAYALTLTK;AVGSGATFSHYYYMILSR;CCQDGVTR;CCQDGVTRLPMMR;CSVFYGAPSK;CSVFYGAPSKSR;DDPDAPLQPVTPLQLFEGR;DFALLSLQVPLK;DFALLSLQVPLKDAK;DHAVDLIQK;DHAVDLIQKGYMR;DKGQAGLQR;DSLSRTTNIQGINLLFS…	32.1586	0.651151	4	30.0838	1.62041	3	34.4477	0.533043	3	34.9434	0.198923	3	36.1741	0.195634	4	33.2761	0.14766	8	Complement C4-A	Non-enzymatic component of C3 and C5 convertases and thus essential for the propagation of the classical complement pathway. Covalently binds to immunoglobulins and immune complexes and enhances the solubilization of immune aggregates and the clearance of IC through CR1 on erythrocytes. C4A isotype is responsible for effective binding to form amide bonds with immune aggregates or protein antigens…	Secreted. Synapse {ECO:0000269|PubMed:26814963}. Cell projection, axon {ECO:0000269|PubMed:26814963}. Cell projection, dendrite {ECO:0000269|PubMed:26814963}.	axon#GO:0030424;blood microparticle#GO:0072562;dendrite#GO:0030425;endoplasmic reticulum lumen#GO:0005788;extracellular exosome#GO:0070062;extracellular region#GO:0005576;extracellular space#GO:0005615;neuronal cell body#GO:0043025;plasma membrane#GO:0005886;synapse#GO:0045202	complement component C1q complex binding#GO:0001849;endopeptidase inhibitor activity#GO:0004866	complement activation#GO:0006956;complement activation, classical pathway#GO:0006958;inflammatory response#GO:0006954;innate immune response#GO:0045087;positive regulation of apoptotic cell clearance#GO:2000427	5a: blood‐derived corona proteins
MMRN2	Q9H8L6	3	EAEPLVDIR;SLSGTAFGGFLMFK;VWFELTQGSITK	0	0	4	0	0	3	7.14093	7.14093	3	0	0	3	23.9889	0.318087	4	5.03829	3.30688	8	Multimerin-2	Extracellular matrix protein that plays significant roles in the vascular system and is required for the maintenance and stability of blood vessel (PubMed:28435016). Affects several essential steps in angiogenesis including endothelial cell proliferation, migration, and tube formation. Positively regulates angiogenesis by acting as a ligand for CD93 receptor (PubMed:28671670, PubMed:28912033). {E…	Secreted, extracellular space, extracellular matrix {ECO:0000269|PubMed:11559704}.	basement membrane#GO:0005604;collagen-containing extracellular matrix#GO:0062023;extracellular exosome#GO:0070062;extracellular space#GO:0005615;multimerin complex#GO:1990972	receptor ligand activity#GO:0048018	angiogenesis#GO:0001525;cell adhesion#GO:0007155;cell migration involved in sprouting angiogenesis#GO:0002042;negative regulation of blood vessel endothelial cell proliferation involved in sprouting angiogenesis#GO:1903588;negative regulation of cell migration#GO:0030336;negative regulation of cell migration involved in sprouting angiogenesis#GO:0090051;negative regulation of cell population prol…
SERPIND1	P05546	33	DALENIDPATQMMILNCIYFK;DQVNTFDNIFIAPVGISTAMGMISLGLK;ENTVTNDWIPEGEEDDDYLDLEK;EVVKVSMMQTK;EYYFAEAQIADFSDPAFISK;FAFNLYR;FPVEMTHNHNFR;FTVDRPFLFLIYEHR;GETHEQVHSILHFK;GGETAQSADPQWEQLNNK;GLIKDALENIDPATQMMILNCIYFK;GNFLAANDQELDCDILQLEYVGGISMLIVVPHK;GNFLAANDQELDCDILQLEYVGGISMLIVVPHKMSGMK;GPLDQLEK;GSWVNKFPVEMTHNHNFR;HQGTITVNEEGTQATTVTTVGFMPLSTQVR;IAIDLFK;LNILNAK;MLFDKNGNMAGISDQR;NFGYTLR;NGNMAGISDQR;NYNLVESLK…	20.9917	6.99846	4	28.9599	0.288004	3	28.8251	0.35291	3	26.1172	1.16059	3	33.5339	0.165465	4	30.2619	0.232482	8	Heparin cofactor 2	Thrombin inhibitor activated by the glycosaminoglycans, heparin or dermatan sulfate. In the presence of the latter, HC-II becomes the predominant thrombin inhibitor in place of antithrombin III (AT-III). Also inhibits chymotrypsin, but in a glycosaminoglycan- independent manner. {ECO:0000269|PubMed:1939083, ECO:0000269|PubMed:32827448}. Peptides at the N-terminal of HC-II have chemotactic activit…		endoplasmic reticulum lumen#GO:0005788;extracellular exosome#GO:0070062;extracellular region#GO:0005576;extracellular space#GO:0005615	endopeptidase inhibitor activity#GO:0004866;heparin binding#GO:0008201;serine-type endopeptidase inhibitor activity#GO:0004867	blood coagulation#GO:0007596;chemotaxis#GO:0006935;negative regulation of peptidase activity#GO:0010466
C7	P10643	62	AASGTQNNVLR;ACGACPLWGK;ACGACPLWGKCDAESSK;ACGACPLWGKCDAESSKCVCR;CFSGQCISK;CFSGQCISKSLVCNGDSDCDEDSADEDR;CGEDLRWLVGEMHCQK;CRGQSISVTSIRPCAAETQ;CVCKMPYECGPSLDVCAQDER;DGFVQDEGTMFPVGK;DGFVQDEGTMFPVGKNVVYTCNEGYSLIGNPVAR;DSCTLPASAEK;ELENALK;ELSHLPSLYDYSAYR;ENPLTQAVPK;EQTMSECEAGALR;FRCFSGQCISK;GCPTEEGCGER;GGGAGFISGLSYLELDNPAGNK;GGGAGFISGLSYLELDNPAGNKR;GQSISVTSIR;GQSISVTSIRPCAAETQ;HTSTEHTSSSR;IACVLPVLMDGIQS…	26.8582	1.45372	4	29.1525	0.801946	3	25.7212	0.707238	3	29.663	0.467706	3	32.0474	0.136682	4	28.6635	0.253864	8	Complement component C7	Constituent of the membrane attack complex (MAC) that plays a key role in the innate and adaptive immune response by forming pores in the plasma membrane of target cells. C7 serves as a membrane anchor. || This gene encodes a serum glycoprotein that forms a membrane attack complex together with complement components C5b, C6, C8, and C9 as part of the terminal complement pathway of the innate immu…	Secreted.	extracellular exosome#GO:0070062;extracellular region#GO:0005576;extracellular space#GO:0005615;membrane attack complex#GO:0005579;plasma membrane#GO:0005886		complement activation#GO:0006956;complement activation, alternative pathway#GO:0006957;complement activation, classical pathway#GO:0006958;killing of cells of another organism#GO:0031640;positive regulation of immune response#GO:0050778	5a: blood‐derived corona proteins
CD14	P08571	13	AFPALTSLDLSDNPGLGER;ELTLEDLK;FPAIQNLALR;ITGTMPPLPLEATGLALSSLR;LKELTLEDLK;LTVGAAQVPAQLLVGALR;NTGMETPTGVCAALAAAGVQPHSLDLSHNSLR;RLTVGAAQVPAQLLVGALR;STLSVGVSGTLVLLQGAR;SWLAELQQWLK;SWLAELQQWLKPGLK;VLDLSCNR;VLSIAQAHSPAFSCEQVR	5.35677	5.35677	4	23.911	0.631355	3	25.2731	0.499343	3	9.853	6.57251	3	28.4218	0.256422	4	25.0096	0.187242	8	Monocyte differentiation antigen CD14	Coreceptor for bacterial lipopolysaccharide (PubMed:1698311, PubMed:23264655). In concert with LBP, binds to monomeric lipopolysaccharide and delivers it to the LY96/TLR4 complex, thereby mediating the innate immune response to bacterial lipopolysaccharide (LPS) (PubMed:20133493, PubMed:22265692, PubMed:23264655). Acts via MyD88, TIRAP and TRAF6, leading to NF-kappa-B activation, cytokine secreti…	Cell membrane {ECO:0000269|PubMed:1698311, ECO:0000269|PubMed:2462937, ECO:0000269|PubMed:3385210}; Lipid-anchor, GPI-anchor {ECO:0000269|PubMed:1698311, ECO:0000269|PubMed:2462937, ECO:0000269|PubMed:3385210}. Secreted {ECO:0000269|PubMed:25497142, ECO:0000269|PubMed:2779588}. Membrane raft {ECO:0000269|PubMed:16880211}. Golgi apparatus {ECO:0000269|PubMed:16880211}. Note=Secreted forms may aris…	endosome membrane#GO:0010008;external side of plasma membrane#GO:0009897;extracellular exosome#GO:0070062;extracellular region#GO:0005576;extracellular space#GO:0005615;Golgi apparatus#GO:0005794;lipopolysaccharide receptor complex#GO:0046696;membrane raft#GO:0045121;plasma membrane#GO:0005886;secretory granule membrane#GO:0030667	lipopolysaccharide binding#GO:0001530;lipopolysaccharide immune receptor activity#GO:0001875;lipoteichoic acid binding#GO:0070891;opsonin receptor activity#GO:0001847;peptidoglycan immune receptor activity#GO:0016019	apoptotic process#GO:0006915;cell surface pattern recognition receptor signaling pathway#GO:0002752;cell surface receptor signaling pathway#GO:0007166;cellular response to diacyl bacterial lipopeptide#GO:0071726;cellular response to lipopolysaccharide#GO:0071222;cellular response to lipoteichoic acid#GO:0071223;cellular response to molecule of bacterial origin#GO:0071219;cellular response to tria…	1c: GPI‐ or lipid‐anchored proteins
SERPINF2	P08697	33	AMMAFTADLFSLVAQTSTCPNLILSPLSVALALSHLALGAQNHTLQR;DFLQSLK;DSFHLDEQFTVPVEMMQAR;EDFLEQSEQLFGAK;EDFLEQSEQLFGAKPVSLTGK;ELKEQQDSPGNKDFLQSLK;EQQDSPGNKDFLQSLK;FDPSLTQR;GDKLFGPDLK;GFPIKEDFLEQSEQLFGAK;GFPIKEDFLEQSEQLFGAKPVSLTGK;GISEQSLVVSGVQHQSTLELSEVGVEAAAATSIAMSR;HQMDLVATLSQLGLQELFQAPDLR;IQEFLSGLPEDTVLLLLNAIHFQGFWR;IQEFLSGLPEDTVLLLLNAIHFQGFWRNK;IQEFLSGLPEDTVLLLLNAIHFQGFWRNKFDPSLTQR;LCQDLGPGAFR;LFGPDLK;LGN…	21.1133	7.04469	4	27.7149	0.69653	3	26.9474	0.310179	3	27.5501	0.290677	3	33.0226	0.253523	4	29.6099	0.127145	8	Alpha-2-antiplasmin	Serine protease inhibitor. The major targets of this inhibitor are plasmin and trypsin, but it also inactivates matriptase- 3/TMPRSS7 and chymotrypsin. {ECO:0000269|PubMed:15853774}. || This gene encodes a member of the serpin family of serine protease inhibitors. The protein is a major inhibitor of plasmin, which degrades fibrin and various other proteins. Consequently, the proper function of th…	Secreted.	blood microparticle#GO:0072562;cell surface#GO:0009986;collagen-containing extracellular matrix#GO:0062023;extracellular exosome#GO:0070062;extracellular region#GO:0005576;extracellular space#GO:0005615;fibrinogen complex#GO:0005577;platelet alpha granule lumen#GO:0031093	endopeptidase inhibitor activity#GO:0004866;protease binding#GO:0002020;protein homodimerization activity#GO:0042803;serine-type endopeptidase inhibitor activity#GO:0004867	acute-phase response#GO:0006953;blood vessel morphogenesis#GO:0048514;collagen fibril organization#GO:0030199;fibrinolysis#GO:0042730;maintenance of blood vessel diameter homeostasis by renin-angiotensin#GO:0002034;negative regulation of fibrinolysis#GO:0051918;negative regulation of peptidase activity#GO:0010466;negative regulation of plasminogen activation#GO:0010757;positive regulation of cell…
CPN1	P15169	14	EALIQFLEQVHQGIK;ELMLQLSEFLCEEFR;GMVLDENYNNLANAVISVSGINHDVTSGDHGDYFR;HLYVLEFSDHPGIHEPLEPEVK;IHILPSMNPDGYEVAAAQGPNKPGYLVGR;IVQLIQDTR;LLLPGIYTVSATAPGYDPETVTVTVGPAEPTLVNFHLK;NFPDLNTYIYYNEK;NNANGVDLNR;SIPQVSPVR;TASTPTPDDKLFQK;VQNECPGITR;YGGPNHHLPLPDNWK;YVGNMHGNEALGR	16.8577	5.62481	4	16.458	8.24938	3	24.6366	1.08881	3	11.4629	7.68661	3	30.2191	0.135883	4	25.9739	0.351508	8	Carboxypeptidase N catalytic chain	Protects the body from potent vasoactive and inflammatory peptides containing C-terminal Arg or Lys (such as kinins or anaphylatoxins) which are released into the circulation. || Carboxypeptidase N is a plasma metallo-protease that cleaves basic amino acids from the C terminal of peptides and proteins. The enzyme is important in the regulation of peptides like kinins and anaphylatoxins, and has a…	Secreted, extracellular space.	extracellular region#GO:0005576;extracellular space#GO:0005615	metallocarboxypeptidase activity#GO:0004181;zinc ion binding#GO:0008270	bradykinin catabolic process#GO:0010815;peptide metabolic process#GO:0006518;protein catabolic process#GO:0030163;protein processing#GO:0016485;response to glucocorticoid#GO:0051384
FBLN1	P23142;P23142-4	46	AITPPHPASQANIIFDITEGNLR;CCHCCLLGR;CECKTGYYFDGISR;CLAFECPENYR;CLAFECPENYRR;CVDVDECAPPAEPCGK;CVNSPGSFR;CVNSPGSFRCECKTGYYFDGISR;DCSLPYATESK;DIDECESGIHNCLPDFICQNTLGSFR;DLLLTVK;DSFDIIK;DSFDIIKR;DSSCGTGYELTEDNSCK;DSSCGTGYELTEDNSCKDIDECESGIHNCLPDFICQNTLGSFR;DTGDEVVCSCFVGYQLLSDGVSCEDVNECITGSHSCR;EFTRPEEIIFLR;GYHLNEEGTR;GYHLNEEGTRCVDVDECAPPAEPCGKGHR;GYQLSDVDGVTCEDIDECALPTGGHICSYR;HGTVSSFVAK;IIEVEEEQEDPYLN…	20.5084	6.83881	4	26.8833	0.727028	3	27.1253	0.590157	3	28.843	0.115864	3	30.3125	0.0459509	4	27.0505	0.202362	8	Fibulin-1	Incorporated into fibronectin-containing matrix fibers. May play a role in cell adhesion and migration along protein fibers within the extracellular matrix (ECM). Could be important for certain developmental processes and contribute to the supramolecular organization of ECM architecture, in particular to those of basement membranes. Has been implicated in a role in cellular transformation and tum…	Secreted, extracellular space, extracellular matrix.	basement membrane#GO:0005604;collagen-containing extracellular matrix#GO:0062023;elastic fiber#GO:0071953;extracellular exosome#GO:0070062;extracellular matrix#GO:0031012;extracellular region#GO:0005576;extracellular space#GO:0005615	calcium ion binding#GO:0005509;extracellular matrix structural constituent#GO:0005201;fibrinogen binding#GO:0070051;fibronectin binding#GO:0001968;identical protein binding#GO:0042802;integrin binding#GO:0005178;peptidase activator activity#GO:0016504;protein-containing complex binding#GO:0044877	blood coagulation, fibrin clot formation#GO:0072378;embryo implantation#GO:0007566;extracellular matrix organization#GO:0030198;negative regulation of cell adhesion#GO:0007162;negative regulation of cell motility#GO:2000146;negative regulation of ERK1 and ERK2 cascade#GO:0070373;negative regulation of protein phosphorylation#GO:0001933;negative regulation of stem cell proliferation#GO:2000647;neg…
CRISP3	P54108;P54108-2	11	ASCNCSNSIY;CGENLYMSSASSSWSQAIQSWFDEYNDFDFGVGPK;DSCKASCNCSNSIY;LYVPYEQGAPCASCPDNCDDGLCTNGCK;MEWNKEAAANAQK;MEWNKEAAANAQKWANQCNYR;SLKLTLTCKHQLVR;TPNAVVGHYTQVVWYSSYLVGCGNAYCPNQK;WANQCNYR;YEDLYSNCK;YYYVCQYCPAGNWANR	0	0	4	0	0	3	0	0	3	0	0	3	26.1705	0.298839	4	5.59848	3.66509	8	Cysteine-rich secretory protein 3	This gene encodes a member of the cysteine-rich secretory protein (CRISP) family within the CRISP, antigen 5 and pathogenesis-related 1 proteins superfamily. The encoded protein has an N-terminal CRISP, antigen 5 and pathogenesis-related 1 proteins domain, a hinge region, and a C-terminal ion channel regulator domain. This protein contains cysteine residues, located in both the N- and C-terminal …	Secreted. Note=In neutrophils, localized in specific granules.	extracellular matrix#GO:0031012;extracellular region#GO:0005576;extracellular space#GO:0005615;specific granule#GO:0042581;specific granule lumen#GO:0035580;tertiary granule lumen#GO:1904724		defense response#GO:0006952;innate immune response#GO:0045087
PGLYRP2	Q96PD5;Q96PD5-2	34	AGLLRPDYALLGHR;AGLLRPDYALLGHRQLVR;AKSPPTMVDSLLAVTLAGNLGLTFLR;ASLLTMAFLNGALDGVILGDYLSR;CRWGAAPYR;DGSPDVTTADIGANTPDATK;DGSPDVTTADIGANTPDATKGCPDVQASLPDAK;DTLPSCAVR;EFTEAFLGCPAIHPR;EGKEYGVVLAPDGSTVAVEPLLAGLEAGLQGR;EGKEYGVVLAPDGSTVAVEPLLAGLEAGLQGRR;EYGVVLAPDGSTVAVEPLLAGLEAGLQGR;GCPDVQASLPDAK;GSQTQSHPDLGTEGCWDQLSAPR;GWHWVGAHTLGHNSR;HDVREGKEYGVVLAPDGSTVAVEPLLAGLEAGLQGR;HTASAWLMSAPNSGPHNR;LLQLPLGFLYVHHTY…	25.3599	1.06801	4	26.5616	1.11738	3	28.1011	0.35159	3	25.873	0.660562	3	31.7007	0.0973837	4	28.6918	0.227853	8	N-acetylmuramoyl-L-alanine amidase	May play a scavenger role by digesting biologically active peptidoglycan (PGN) into biologically inactive fragments. Has no direct bacteriolytic activity. {ECO:0000269|PubMed:14506276}. || This gene encodes a peptidoglycan recognition protein, which belongs to the N-acetylmuramoyl-L-alanine amidase 2 family. This protein hydrolyzes the link between N-acetylmuramoyl residues and L-amino acid resid…	Secreted. Membrane.	extracellular exosome#GO:0070062;extracellular region#GO:0005576;membrane#GO:0016020	N-acetylmuramoyl-L-alanine amidase activity#GO:0008745;peptidoglycan binding#GO:0042834;peptidoglycan immune receptor activity#GO:0016019;zinc ion binding#GO:0008270	biological process involved in interaction with host#GO:0051701;defense response to Gram-positive bacterium#GO:0050830;detection of bacterium#GO:0016045;innate immune response#GO:0045087;negative regulation of natural killer cell differentiation involved in immune response#GO:0032827;negative regulation of type II interferon production#GO:0032689;peptide amidation#GO:0001519;peptidoglycan catabol…
PROS1	P07225	35	AHSCPSVWK;ASFTCTCKPGWQGEK;CEFDINECK;DCKDVDECSLKPSICGTAVCK;DVDECSLKPSICGTAVCK;EAVMDINKPGPLFKPENGLLETK;FSAEFDFR;HCLVTVEK;IETISHEDLQR;IQALSLCSDQQSHLEFR;ITTGGDVINNGLWNMVSVEELEHSISIK;KVESELIK;KVESELIKPINPR;NGFVMLSNK;NGFVMLSNKK;NIPGDFECECPEGYR;NNLELSTPLK;NNLELSTPLKIETISHEDLQR;PGPLFKPENGLLETK;PSICGTAVCK;QGASGIKEIIQEK;QLAVLDK;QSTNAYPDLR;SCEDIDECSENMCAQLCVNYPGGYTCYCDGK;SCEDIDECSENMCAQLCVNYPGGYTCYCDGKK;SCE…	28.5965	1.32609	4	28.9302	0.282837	3	34.6546	0.689809	3	30.1661	0.4089	3	31.6569	0.203419	4	28.4926	0.165461	8	Vitamin K-dependent protein S	Anticoagulant plasma protein; it is a cofactor to activated protein C in the degradation of coagulation factors Va and VIIIa. It helps to prevent coagulation and stimulating fibrinolysis. || This gene encodes a vitamin K-dependent plasma protein that functions as a cofactor for the anticoagulant protease, activated protein C (APC) to inhibit blood coagulation. It is found in plasma in both a free…	Secreted.	blood microparticle#GO:0072562;endoplasmic reticulum membrane#GO:0005789;extracellular exosome#GO:0070062;extracellular region#GO:0005576;extracellular space#GO:0005615;Golgi lumen#GO:0005796;Golgi membrane#GO:0000139;plasma membrane#GO:0005886;platelet alpha granule lumen#GO:0031093	calcium ion binding#GO:0005509;endopeptidase inhibitor activity#GO:0004866	blood coagulation#GO:0007596;fibrinolysis#GO:0042730;positive regulation of phosphatidylinositol 3-kinase/protein kinase B signal transduction#GO:0051897
SERPINA3	P01011	36	ADLSGITGAR;AKWEMPFDPQDTHQSR;AVLDVFEEGTEASAATAVK;AVLDVFEEGTEASAATAVKITLLSALVETR;DEELSCTVVELK;DLDSQTMMVLVNYIFFK;DLDSQTMMVLVNYIFFKAKWEMPFDPQDTHQSR;DYNLNDILLQLGIEEAFTSK;DYNLNDILLQLGIEEAFTSKADLSGITGAR;EIGELYLPK;EQLSLLDR;EQLSLLDRFTEDAK;EQLSLLDRFTEDAKR;FNRPFLMIIVPTDTQNIFFMSK;GKITDLIK;GKITDLIKDLDSQTMMVLVNYIFFK;GTHVDLGLASANVDFAFSLYK;ITDLIKDLDSQTMMVLVNYIFFK;ITLLSALVETR;KLINDYVK;KWVMVPMMSLHHLTIPYFRDEELSCTVV…	28.5593	0.661851	4	29.5075	0.366486	3	28.1041	0.27705	3	28.6081	0.806895	3	34.9418	0.18845	4	31.8632	0.22946	8	Alpha-1-antichymotrypsin	Although its physiological function is unclear, it can inhibit neutrophil cathepsin G and mast cell chymase, both of which can convert angiotensin-1 to the active angiotensin-2. {ECO:0000269|PubMed:2404007}. || The protein encoded by this gene is a member of the serpin family of proteins, a group of proteins that inhibit serine proteases. This gene is one in a cluster of serpin genes located on t…	Secreted.	azurophil granule lumen#GO:0035578;blood microparticle#GO:0072562;collagen-containing extracellular matrix#GO:0062023;extracellular exosome#GO:0070062;extracellular region#GO:0005576;extracellular space#GO:0005615;nucleus#GO:0005634;platelet alpha granule lumen#GO:0031093;secretory granule lumen#GO:0034774	DNA binding#GO:0003677;serine-type endopeptidase inhibitor activity#GO:0004867	acute-phase response#GO:0006953;inflammatory response#GO:0006954;maintenance of gastrointestinal epithelium#GO:0030277;negative regulation of peptidase activity#GO:0010466;regulation of lipid metabolic process#GO:0019216
HPR	P00739	12	MSDLGAVISLLLWGR;NYAEVGR;QLFALYSGNDVTDISDDR;QLFALYSGNDVTDISDDRFPKPPEIANGYVEHLFR;QLVEIEKVVLHPNYHQVDIGLIK;SDLGAVISLLLWGR;SPVGVQPILNEHTFCVGMSK;VGYVSGWGQSDNFK;VTSIQHWVQK;VVLHPNYHQVDIGLIK;YQEDTCYGDAGSAFAVHDLEEDTWYAAGILSFDK;YVMLPVADQYDCITHYEGSTCPK	29.6689	0.83708	4	29.1702	0.378735	3	34.7127	0.821368	3	29.152	0.361241	3	27.5752	0.45438	4	29.2868	0.316201	8	Haptoglobin-related protein	Primate-specific plasma protein associated with apolipoprotein L-I (apoL-I)-containing high-density lipoprotein (HDL). This HDL particle, termed trypanosome lytic factor-1 (TLF-1), mediates human innate immune protection against many species of African trypanosomes. Binds hemoglobin with high affinity and may contribute to the clearance of cell-free hemoglobin to allow hepatic recycling of heme i…	Secreted {ECO:0000269|PubMed:16778136}. Note=Secreted into blood plasma and associated with subtypes of high density lipoproteins (HDL). {ECO:0000269|PubMed:16778136}.	blood microparticle#GO:0072562;extracellular exosome#GO:0070062;extracellular region#GO:0005576;extracellular space#GO:0005615;spherical high-density lipoprotein particle#GO:0034366	hemoglobin binding#GO:0030492;serine-type endopeptidase activity#GO:0004252
PLG	P00747	92	AFQYHSK;AFQYHSKEQQCVIMAENRK;AGLEKNYCRNPDGDVGGPWCYTTNPR;APWCHTTNSQVR;ATTVTGTPCQDWAAQEPHR;ATTVTGTPCQDWAAQEPHRHSIFTPETNPR;ATTVTGTPCQDWAAQEPHRHSIFTPETNPRAGLEK;CEEDEEFTCR;CQSWSSMTPHR;CQSWSSMTPHRHQKTPENYPNAGLTMNYCR;CSGTEASVVAPPPVVLLPDVETPSEEDCMFGNGK;CSGTEASVVAPPPVVLLPDVETPSEEDCMFGNGKGYR;CSGTEASVVAPPPVVLLPDVETPSEEDCMFGNGKGYRGK;CTTPPPSSGPTYQCLK;DKYILQGVTSWGLGCAR;DVVLFEK;EAQLPVIENK;ELRPWCFTTDPNK;ELRPWCFTT…	20.5191	7.00371	4	31.4752	0.185286	3	29.8291	1.6965	3	33.8092	0.225331	3	35.0832	0.0511382	4	32.0631	0.241067	8	Plasminogen	Plasmin dissolves the fibrin of blood clots and acts as a proteolytic factor in a variety of other processes including embryonic development, tissue remodeling, tumor invasion, and inflammation. In ovulation, weakens the walls of the Graafian follicle. It activates the urokinase-type plasminogen activator, collagenases and several complement zymogens, such as C1 and C5. Cleavage of fibronectin an…	Secreted {ECO:0000269|PubMed:10077593, ECO:0000269|PubMed:14699093}. Note=Locates to the cell surface where it is proteolytically cleaved to produce the active plasmin. Interaction with HRG tethers it to the cell surface.	blood microparticle#GO:0072562;cell surface#GO:0009986;collagen-containing extracellular matrix#GO:0062023;external side of plasma membrane#GO:0009897;extracellular exosome#GO:0070062;extracellular region#GO:0005576;extracellular space#GO:0005615;glutamatergic synapse#GO:0098978;plasma membrane#GO:0005886;platelet alpha granule lumen#GO:0031093;Schaffer collateral - CA1 synapse#GO:0098685	apolipoprotein binding#GO:0034185;endopeptidase activity#GO:0004175;enzyme binding#GO:0019899;kinase binding#GO:0019900;protease binding#GO:0002020;protein antigen binding#GO:1990405;protein domain specific binding#GO:0019904;protein-folding chaperone binding#GO:0051087;serine-type endopeptidase activity#GO:0004252;serine-type peptidase activity#GO:0008236;signaling receptor binding#GO:0005102	biological process involved in interaction with symbiont#GO:0051702;blood coagulation#GO:0007596;extracellular matrix disassembly#GO:0022617;fibrinolysis#GO:0042730;labyrinthine layer blood vessel development#GO:0060716;mononuclear cell migration#GO:0071674;muscle cell cellular homeostasis#GO:0046716;myoblast differentiation#GO:0045445;negative regulation of cell population proliferation#GO:00082…
GPLD1	P80108	29	ALEFLQLHNGR;AQYVLISPEASSR;DLLGIYEK;ELLLEHQDAYQAGIVFPDCFYPSICK;ENYPLPWEK;ETTLGDMTGK;FGGVLHLSDLDDDGLDEIIMAAPLR;FGSALAVLDFNVDGVPDLAVGAPSVGSEQLTYK;FGSSLITVR;GAVYVYFGSK;GIVAAFYSGPSLSDK;GIVAAFYSGPSLSDKEK;GVFFSVNSWTPDSMSFIYK;HVSSPLASYFLSFPYAR;IADVTSGLIGGEDGR;ILEGFQPSGR;LGHLLHIR;LGWAMTSADLNQDGHGDLVVGAPGYSR;LSGALHVYSLGSD;LYPTYSTK;NQVVIAAGR;QVLLVGAPTYDDVSK;SWITPCPEEK;TLLLVGSPTWK;TMFIGGSQLSQK;VAFLTVTLHQGGAT…	19.2934	6.43964	4	24.7408	1.23791	3	28.5402	0.345293	3	23.3366	1.07594	3	29.8048	0.373414	4	26.0172	0.357379	8	Phosphatidylinositol-glycan-specific phospholipase D	This protein hydrolyzes the inositol phosphate linkage in proteins anchored by phosphatidylinositol glycans (GPI-anchor) thus releasing these proteins from the membrane. || Many proteins are tethered to the extracellular face of eukaryotic plasma membranes by a glycosylphosphatidylinositol (GPI) anchor. The GPI-anchor is a glycolipid found on many blood cells. The protein encoded by this gene is …	Secreted.	cytoplasm#GO:0005737;extracellular exosome#GO:0070062;extracellular matrix#GO:0031012;extracellular region#GO:0005576;extracellular space#GO:0005615;intracellular membrane-bounded organelle#GO:0043231;lysosomal membrane#GO:0005765	glycosylphosphatidylinositol phospholipase D activity#GO:0004621;phospholipase D activity#GO:0004630;sodium channel regulator activity#GO:0017080	cell migration involved in sprouting angiogenesis#GO:0002042;cellular response to calcium ion#GO:0071277;cellular response to cholesterol#GO:0071397;cellular response to insulin stimulus#GO:0032869;cellular response to pH#GO:0071467;cellular response to triglyceride#GO:0071401;cellular response to xenobiotic stimulus#GO:0071466;chondrocyte differentiation#GO:0002062;complement receptor mediated s…
SELENOP	P49908	7	CINQLLCK;CINQLLCKLPTDSELAPR;DDFLIYDR;DMPASEDLQDLQK;LPTDSELAPR;LVYHLGLPFSFLTFPYVEEAIK;VSLATVDK	17.7113	5.91029	4	16.4698	8.23496	3	26.0537	0.20421	3	17.5735	6.76719	3	28.7994	0.275053	4	25.9473	0.186124	8	Selenoprotein P	Might be responsible for some of the extracellular antioxidant defense properties of selenium or might be involved in the transport of selenium. May supply selenium to tissues such as brain and testis. || This gene encodes a selenoprotein that is predominantly expressed in the liver and secreted into the plasma. This selenoprotein is unique in that it contains multiple selenocysteine (Sec) residu…	Secreted {ECO:0000269|PubMed:8142465}. Note=Passes from plasma into the glomerular filtrate where it is removed by endocytosis mediated by LRP2 in the proximal tubule epithelium. {ECO:0000250|UniProtKB:P70274}.	extracellular exosome#GO:0070062;extracellular region#GO:0005576;platelet dense granule lumen#GO:0031089	selenium binding#GO:0008430	brain development#GO:0007420;locomotory behavior#GO:0007626;post-embryonic development#GO:0009791;regulation of growth#GO:0040008;response to oxidative stress#GO:0006979;response to selenium ion#GO:0010269;selenium compound metabolic process#GO:0001887;sexual reproduction#GO:0019953
PON1	P27169	22	AKLIALTLLGMGLALFR;AKLIALTLLGMGLALFRNHQSSYQTR;EVQPVELPNCNLVK;FDVSSFNPHGISTFTDEDNAMYLLVVNHPDAK;FQEEEKSLLHLK;GIETGSEDLEILPNGLAFISSGLK;GIETGSEDLEILPNGLAFISSGLKYPGIK;GKLLIGTVFHK;IFFYDSENPPASEVLR;ILLMDLNEEDPTVLELGITGSK;IQNILTEEPK;LIALTLLGMGLALFR;LLIGTVFHK;LNALREVQPVELPNCNLVK;SFNPNSPGK;SLDFNTLVDNISVDPETGDLWVGCHPNGMK;STVELFK;STVELFKFQEEEKSLLHLK;VTQVYAENGTVLQGSTVASVYK;VVAEGFDFANGINISPDGK;VVAEGFDFANGINISPD…	28.7594	0.65294	4	29.0099	0.142095	3	32.647	0.765183	3	28.4482	0.156209	3	32.2754	0.189554	4	29.5228	0.263319	8	Serum paraoxonase/arylesterase 1	Hydrolyzes the toxic metabolites of a variety of organophosphorus insecticides. Capable of hydrolyzing a broad spectrum of organophosphate substrates and lactones, and a number of aromatic carboxylic acid esters. Mediates an enzymatic protection of low density lipoproteins against oxidative modification and the consequent series of events leading to atheroma formation. {ECO:0000269|PubMed:1047966…	Secreted, extracellular space.	blood microparticle#GO:0072562;endoplasmic reticulum membrane#GO:0005789;extracellular exosome#GO:0070062;extracellular region#GO:0005576;extracellular space#GO:0005615;high-density lipoprotein particle#GO:0034364;spherical high-density lipoprotein particle#GO:0034366	acyl-L-homoserine-lactone lactonohydrolase activity#GO:0102007;aryldialkylphosphatase activity#GO:0004063;arylesterase activity#GO:0004064;calcium ion binding#GO:0005509;phospholipid binding#GO:0005543;protein homodimerization activity#GO:0042803	carboxylic acid catabolic process#GO:0046395;cholesterol metabolic process#GO:0008203;lactone catabolic process#GO:1901335;organophosphate catabolic process#GO:0046434;phosphatidylcholine metabolic process#GO:0046470;positive regulation of cholesterol efflux#GO:0010875;response to toxic substance#GO:0009636
C1QA	P02745	15	DQPRPAFSAIR;DQPRPAFSAIRR;FVCTVPGYYYFTFQVLSQWEICLSIVSSSR;FVCTVPGYYYFTFQVLSQWEICLSIVSSSRGQVR;GHIYQGSEADSVFSGFLIFPSA;GLFQVVSGGMVLQLQQGDQVWVEK;GLFQVVSGGMVLQLQQGDQVWVEKDPK;KGHIYQGSEADSVFSGFLIFPSA;NPPMGGNVVIFDTVITNQEEPYQNHSGR;PAFSAIR;RNPPMGGNVVIFDTVITNQEEPYQNHSGR;RSLGFCDTTNK;SLGFCDTTNK;SLGFCDTTNKGLFQVVSGGMVLQLQQGDQVWVEK;SLGFCDTTNKGLFQVVSGGMVLQLQQGDQVWVEKDPK	30.6	0.209615	4	18.3403	9.17036	3	30.5774	0.673919	3	29.7372	0.363084	3	31.2018	0.269515	4	27.6793	0.266759	8	Complement C1q subcomponent subunit A	C1q associates with the proenzymes C1r and C1s to yield C1, the first component of the serum complement system. The collagen-like regions of C1q interact with the Ca(2+)-dependent C1r(2)C1s(2) proenzyme complex, and efficient activation of C1 takes place on interaction of the globular heads of C1q with the Fc regions of IgG or IgM antibody present in immune complexes. || This gene encodes the A-c…	Secreted.	collagen trimer#GO:0005581;collagen-containing extracellular matrix#GO:0062023;complement component C1 complex#GO:0005602;complement component C1q complex#GO:0062167;extracellular region#GO:0005576;extrinsic component of postsynaptic membrane#GO:0098890;extrinsic component of presynaptic membrane#GO:0098888;glutamatergic synapse#GO:0098978;postsynapse#GO:0098794;synapse#GO:0045202	amyloid-beta binding#GO:0001540	astrocyte activation#GO:0048143;cell-cell signaling#GO:0007267;complement activation#GO:0006956;complement activation, classical pathway#GO:0006958;complement-mediated synapse pruning#GO:0150062;innate immune response#GO:0045087;microglial cell activation#GO:0001774;neuron remodeling#GO:0016322;synapse organization#GO:0050808;synapse pruning#GO:0098883;vertebrate eye-specific patterning#GO:0150064	5a: blood‐derived corona proteins
COL6A3	P12111;P12111-2	72	AAPLQGMLPGLLAPLR;AELQHIATDDNLVFTVPEFR;ALGSAIEYTIENVFESAPNPR;ALILVGLER;ALNLGYALDYAQR;DEVQNAVQR;DGVPGGPGETGK;DILFLFDGSANLVGQFPVVR;DSFQEVLR;DVVFLIDGSQSAGPEFQYVR;DVVFLLDGSEGVR;DVVLSIVNDLTIAESNCPR;EVITAVR;EVQVFEITENSAK;EVYTFASEPNDVFFK;GADQAELEEIAFDSSLVFIPAEFR;GDSIDQCALIQSIK;IASNSATAFR;IAVAQYSDDVK;IEDGVLQFLVLLVAGR;IEDGVPQHLVLVLGGK;IEEGVPQFLVLISSGK;IGDLHPQIVNLLK;IIDELNVKPEGTR;ISLSPEYVFSVSTFR;ITEGVPQLLIV…	10.533	6.08808	4	7.06619	7.06619	3	28.6335	0.411451	3	15.7679	6.15005	3	23.7218	0.577205	4	5.53699	3.62725	8	Collagen alpha-3(VI) chain	Collagen VI acts as a cell-binding protein. || This gene encodes the alpha-3 chain, one of the three alpha chains of type VI collagen, a beaded filament collagen found in most connective tissues. The alpha-3 chain of type VI collagen is much larger than the alpha-1 and -2 chains. This difference in size is largely due to an increase in the number of subdomains, similar to von Willebrand Factor ty…	Secreted, extracellular space, extracellular matrix {ECO:0000250}.	collagen type VI trimer#GO:0005589;collagen-containing extracellular matrix#GO:0062023;endoplasmic reticulum lumen#GO:0005788;extracellular exosome#GO:0070062;extracellular matrix#GO:0031012;extracellular region#GO:0005576;extracellular space#GO:0005615;extracellular vesicle#GO:1903561;sarcolemma#GO:0042383	extracellular matrix structural constituent conferring tensile strength#GO:0030020;serine-type endopeptidase inhibitor activity#GO:0004867	cell adhesion#GO:0007155;muscle organ development#GO:0007517;negative regulation of peptidase activity#GO:0010466;neuron apoptotic process#GO:0051402;phosphatidylinositol 3-kinase/protein kinase B signal transduction#GO:0043491;response to glucose#GO:0009749;response to UV#GO:0009411	5c: adhesion and extracellular matrix proteins
C1RL	Q9NZP8	12	AKLGNFPWQAFTSIHGR;APEGFAVR;DRQDGEEVLQCMPVCGR;EACNAWLQK;EACNAWLQKR;GSEAINAPGDNPAK;LGNFPWQAFTSIHGR;QRPEVFSDNMFCVGDETQR;SGLLGYVSGFGMEMGWLTTELK;VLSYVDWIK;VQNHCQEPYYQAAAAGALTCATPGTWK;VVVHPDYR	10.4213	6.02063	4	15.3252	7.67163	3	15.1866	7.59586	3	21.6781	0.997835	3	28.3882	0.244974	4	24.8775	0.302978	8	Complement C1r subcomponent-like protein	Mediates the proteolytic cleavage of HP/haptoglobin in the endoplasmic reticulum. {ECO:0000269|PubMed:15358180, ECO:0000269|PubMed:15385675, ECO:0000269|PubMed:15527420}.	Secreted {ECO:0000269|PubMed:15358180}.	extracellular exosome#GO:0070062;extracellular space#GO:0005615	serine-type endopeptidase activity#GO:0004252	complement activation, classical pathway#GO:0006958;innate immune response#GO:0045087;zymogen activation#GO:0031638	5a: blood‐derived corona proteins
TGFBI	Q15582	23	AAVAASGLNTMLEGNGQYTLLAPTNEAFEK;DILATNGVIHYIDELLIPDSAK;EGVYTVFAPTNEAFR;ELANILK;FSMLVAAIQSAGLTETLNR;GCPAALPLSNLYETLGVVGSTTTQLYTDR;GDELADSALEIFK;ILGDPEALR;IPSETLNR;LRPEMEGPGSFTIFAPSNEAWASLPAEVLDSLVSNVNIELLNALR;LTLLAPLNSVFK;QAGLGNHLSGSER;QHGPNVCAVQK;SPYQLVLQHSR;STVISYECCPGYEK;STVISYECCPGYEKVPGEK;TLFELAAESDVSTAIDLFR;VISTITNNIQQIIEIEDTFETLR;VLTDELK;VLTPPMGTVMDVLK;YGTLFTMDR;YHIGDEILVSGGIGALVR;YLYHGQTLET…	17.0619	5.69404	4	16.3636	8.18517	3	25.9377	0.523689	3	23.4603	0.543203	3	27.4617	0.279917	4	23.456	0.411449	8	Transforming growth factor-beta-induced protein ig-h3	Plays a role in cell adhesion (PubMed:8024701). May play a role in cell-collagen interactions (By similarity). {ECO:0000250|UniProtKB:O11780, ECO:0000269|PubMed:8024701}. || This gene encodes an RGD-containing protein that binds to type I, II and IV collagens. The RGD motif is found in many extracellular matrix proteins modulating cell adhesion and serves as a ligand recognition sequence for seve…	Secreted {ECO:0000269|PubMed:18450759, ECO:0000269|PubMed:26273833, ECO:0000269|PubMed:8024701}. Secreted, extracellular space, extracellular matrix {ECO:0000269|PubMed:8077289}. Note=May be associated both with microfibrils and with the cell surface (PubMed:8077289). {ECO:0000269|PubMed:8077289}.	basement membrane#GO:0005604;collagen-containing extracellular matrix#GO:0062023;extracellular exosome#GO:0070062;extracellular matrix#GO:0031012;extracellular region#GO:0005576;extracellular space#GO:0005615;plasma membrane#GO:0005886;trans-Golgi network#GO:0005802	cell adhesion molecule binding#GO:0050839;collagen binding#GO:0005518;extracellular matrix binding#GO:0050840;extracellular matrix structural constituent#GO:0005201;identical protein binding#GO:0042802;integrin binding#GO:0005178	angiogenesis#GO:0001525;cell adhesion#GO:0007155;cell population proliferation#GO:0008283;chondrocyte differentiation#GO:0002062;extracellular matrix organization#GO:0030198;negative regulation of cell adhesion#GO:0007162;visual perception#GO:0007601	3c: exomere or supermere‐enriched components
HRG	P04196	35	ADLFYDVEALDLESPK;ALDLINK;ALDLINKR;DGYLFQLLR;DHHHPHKPHEHGPPPPPDER;DHSHGPPLPQGPPPLLPMSCSSCQHATFGTNGAQR;DSPVLIDFFEDTER;DSPVLIDFFEDTERYRK;EENDDFASFR;FKSGFPQVSMFFTHTFPK;GEVLPLPEANFPSFPLPHHK;GEVLPLPEANFPSFPLPHHKHPLKPDNQPFPQSVSESCPGK;GGEGTGYFVDFSVR;GGEGTGYFVDFSVRNCPR;HHFPRHPNVFGFCR;HPLKPDNQPFPQSVSESCPGK;HPNVFGFCR;HSHESQDLR;KGEVLPLPEANFPSFPLPHHK;KYWNDCEPPDSR;NLVINCEVFDPQEHENINGVPPHLGHPFHWGGHER;QIGSVYR;RD…	20.3945	6.79923	4	29.5839	0.20883	3	29.3932	0.367296	3	29.7185	0.368224	3	33.0491	0.229388	4	30.2194	0.267766	8	Histidine-rich glycoprotein	Plasma glycoprotein that binds a number of ligands such as heme, heparin, heparan sulfate, thrombospondin, plasminogen, and divalent metal ions. Binds heparin and heparin/glycosaminoglycans in a zinc-dependent manner. Binds heparan sulfate on the surface of liver, lung, kidney and heart endothelial cells. Binds to N-sulfated polysaccharide chains on the surface of liver endothelial cells. Inhibit…	Secreted {ECO:0000269|PubMed:21215706}.	blood microparticle#GO:0072562;cell surface#GO:0009986;collagen-containing extracellular matrix#GO:0062023;extracellular exosome#GO:0070062;extracellular region#GO:0005576;plasma membrane#GO:0005886;platelet alpha granule lumen#GO:0031093	cysteine-type endopeptidase inhibitor activity#GO:0004869;heme binding#GO:0020037;heparan sulfate proteoglycan binding#GO:0043395;heparin binding#GO:0008201;immunoglobulin binding#GO:0019865;metal ion binding#GO:0046872;serine-type endopeptidase inhibitor activity#GO:0004867;signaling receptor binding#GO:0005102;zinc ion binding#GO:0008270	angiogenesis#GO:0001525;antimicrobial humoral immune response mediated by antimicrobial peptide#GO:0061844;chemotaxis#GO:0006935;cytolysis by host of symbiont cells#GO:0051838;defense response to fungus#GO:0050832;fibrinolysis#GO:0042730;negative regulation of angiogenesis#GO:0016525;negative regulation of blood vessel endothelial cell migration#GO:0043537;negative regulation of cell adhesion#GO:…
CFHR2	P36980;P36980-2	11	AMCQNGKLVYPSCEEK;CLDPCVISQEIMEK;GWSTPPK;INHGILYDEEK;INHGILYDEEKYKPFSQVPTGEVFYYSCEYNFVSPSK;ITCAEEGWSPTPK;LCFFPFVENGHSESSGQTHLEGDTVQIICNTGYR;LQNNENNISCVER;LVYPSCEEK;TGDIVEFVCK;YKPFSQVPTGEVFYYSCEYNFVSPSK	0	0	4	25.0252	0.65114	3	24.5365	0.26755	3	28.442	0.89562	3	30.6357	0.13858	4	25.4455	0.702928	8	Complement factor H-related protein 2	Involved in complement regulation. The dimerized forms have avidity for tissue-bound complement fragments and efficiently compete with the physiological complement inhibitor CFH. Can associate with lipoproteins and may play a role in lipid metabolism. {ECO:0000269|PubMed:23487775}. || This gene belongs to a family of complement factor H-related genes (CFHR), which are clustered together with comp…	Secreted.	extracellular region#GO:0005576;extracellular space#GO:0005615;protein-containing complex#GO:0032991	complement component C3b binding#GO:0001851;identical protein binding#GO:0042802	complement activation#GO:0006956;cytolysis by host of symbiont cells#GO:0051838;negative regulation of protein binding#GO:0032091	5a: blood‐derived corona proteins
VTN	P04004	37	AVRPGYPK;AVRPGYPKLIR;CQCDELCSYYQSCCTDYTAECK;CQCDELCSYYQSCCTDYTAECKPQVTR;CTEGFNVDK;CTEGFNVDKK;DSWEDIFELLFWGR;DVWGIEGPIDAAFTR;DWHGVPGQVDAAMAGR;DWHGVPGQVDAAMAGRIYISGMAPRPSLAK;FEDGVLDPDYPR;GDVFTMPEDEYTVYDDGEEK;GNPEQTPVLKPEEEAPAPEVGASK;GNPEQTPVLKPEEEAPAPEVGASKPEGIDSR;GQYCYELDEK;INCQGKTYLFKGSQYWR;IYISGMAPR;IYISGMAPRPSLAK;IYISGMAPRPSLAKK;KCQCDELCSYYQSCCTDYTAECKPQVTR;LIRDVWGIEGPIDAAFTR;MDWLVPATCEPIQSVFFF…	28.3928	0.620161	4	30.0835	0.156432	3	31.3188	0.60335	3	28.995	0.298596	3	33.5648	0.183015	4	31.2668	0.260761	8	Vitronectin	Vitronectin is a cell adhesion and spreading factor found in serum and tissues. Vitronectin interact with glycosaminoglycans and proteoglycans. Is recognized by certain members of the integrin family and serves as a cell-to-substrate adhesion molecule. Inhibitor of the membrane-damaging effect of the terminal cytolytic complement pathway. Somatomedin-B is a growth hormone-dependent serum factor w…	Secreted, extracellular space {ECO:0000269|PubMed:2448300, ECO:0000269|PubMed:29567995}. Parasitophorous vacuole {ECO:0000269|PubMed:29567995}. Note=(Microbial infection) In P.falciparum-infected red blood cells, VTN internalization is detected at the early trophozoite stage (PubMed:29567995). Colocalizes with SERA5 at the schizont stage and with SERA5 P47 at the merozoite surface (PubMed:2956799…	alphav-beta3 integrin-vitronectin complex#GO:0071062;basement membrane#GO:0005604;blood microparticle#GO:0072562;collagen-containing extracellular matrix#GO:0062023;endoplasmic reticulum#GO:0005783;extracellular exosome#GO:0070062;extracellular region#GO:0005576;extracellular space#GO:0005615;Golgi lumen#GO:0005796;intracellular membrane-bounded organelle#GO:0043231;peptidase inhibitor complex#GO…	collagen binding#GO:0005518;extracellular matrix binding#GO:0050840;extracellular matrix structural constituent#GO:0005201;heparin binding#GO:0008201;identical protein binding#GO:0042802;integrin binding#GO:0005178;polysaccharide binding#GO:0030247;scavenger receptor activity#GO:0005044	cell adhesion#GO:0007155;cell adhesion mediated by integrin#GO:0033627;cell migration#GO:0016477;cell-matrix adhesion#GO:0007160;endodermal cell differentiation#GO:0035987;extracellular matrix organization#GO:0030198;immune response#GO:0006955;liver regeneration#GO:0097421;negative regulation of blood coagulation#GO:0030195;negative regulation of endopeptidase activity#GO:0010951;negative regulat…
CST3	P01034	6	AFCSFQIYAVPWQGTMTLSK;ALDFAVGEYNK;ALDFAVGEYNKASNDMYHSR;KQIVAGVNYFLDVELGR;LVGGPMDASVEEEGVR;QIVAGVNYFLDVELGR	0	0	4	0	0	3	0	0	3	0	0	3	26.4638	0.220479	4	6.19322	4.06079	8	Cystatin-C	As an inhibitor of cysteine proteinases, this protein is thought to serve an important physiological role as a local regulator of this enzyme activity. || The cystatin superfamily encompasses proteins that contain multiple cystatin-like sequences. Some of the members are active cysteine protease inhibitors, while others have lost or perhaps never acquired this inhibitory activity. There are three…	Secreted {ECO:0000269|PubMed:20189825}.	cytoplasm#GO:0005737;endoplasmic reticulum#GO:0005783;endoplasmic reticulum lumen#GO:0005788;extracellular exosome#GO:0070062;extracellular region#GO:0005576;extracellular space#GO:0005615;ficolin-1-rich granule lumen#GO:1904813;Golgi apparatus#GO:0005794;plasma membrane#GO:0005886;tertiary granule lumen#GO:1904724;vesicle#GO:0031982	amyloid-beta binding#GO:0001540;cysteine-type endopeptidase inhibitor activity#GO:0004869;endopeptidase inhibitor activity#GO:0004866;identical protein binding#GO:0042802;peptidase inhibitor activity#GO:0030414;protease binding#GO:0002020	defense response#GO:0006952;negative regulation of blood vessel remodeling#GO:0060313;negative regulation of collagen catabolic process#GO:0010711;negative regulation of elastin catabolic process#GO:0060311;negative regulation of extracellular matrix disassembly#GO:0010716;negative regulation of peptidase activity#GO:0010466;negative regulation of proteolysis#GO:0045861;regulation of tissue remod…
AGT	P01019	29	AAMVGMLANFLGFR;ADSQAQLLLSTVVGVFTAPGLHLK;ADSQAQLLLSTVVGVFTAPGLHLKQPFVQGLALYTPVVLPR;ALQDQLVLVAAK;ALQDQLVLVAAKLDTEDKLR;ANAGKPKDPTFIPAPIQAK;DPTFIPAPIQAK;FMQAVTGWK;IDRFMQAVTGWK;IYGMHSELWGVVHGATVLSPTAVFGTLASLYLGALDHTADR;LDAHKVLSALQAVQGLLVAQGR;LDAHKVLSALQAVQGLLVAQGRADSQAQLLLSTVVGVFTAPGLHLK;LDTEDKLR;LQAILGVPWK;PFLFAVYDQSATALHFLGR;PKDPTFIPAPIQAK;QPFVQGLALYTPVVLPR;SLDFTELDVAAEK;SLDFTELDVAAEKIDR;SLDFTELDVAA…	25.0401	1.15189	4	26.571	1.08095	3	27.4556	0.377779	3	25.393	2.21406	3	32.4305	0.332662	4	29.4407	0.198098	8	Angiotensinogen	Essential component of the renin-angiotensin system (RAS), a potent regulator of blood pressure, body fluid and electrolyte homeostasis. {ECO:0000269|PubMed:10619573, ECO:0000269|PubMed:1132082, ECO:0000269|PubMed:17138938}. [Angiotensin-2]: Acts directly on vascular smooth muscle as a potent vasoconstrictor, affects cardiac contractility and heart rate through its action on the sympathetic nervo…	Secreted {ECO:0000305|PubMed:4300938, ECO:0000305|PubMed:7259779, ECO:0000305|PubMed:7539791}.	blood microparticle#GO:0072562;collagen-containing extracellular matrix#GO:0062023;extracellular exosome#GO:0070062;extracellular region#GO:0005576;extracellular space#GO:0005615	growth factor activity#GO:0008083;hormone activity#GO:0005179;serine-type endopeptidase inhibitor activity#GO:0004867;type 1 angiotensin receptor binding#GO:0031702;type 2 angiotensin receptor binding#GO:0031703	angiotensin-activated signaling pathway#GO:0038166;blood vessel remodeling#GO:0001974;cell-cell signaling#GO:0007267;G protein-coupled receptor signaling pathway#GO:0007186;G protein-coupled receptor signaling pathway coupled to cGMP nucleotide second messenger#GO:0007199;kidney development#GO:0001822;low-density lipoprotein particle remodeling#GO:0034374;maintenance of blood vessel diameter home…
KNG1	P01042;P01042-2	53	AATGECTATVGK;AQRQVVAGLNFR;AVDAALKKYNSQNQSNNQFVLYR;DAAKAATGECTATVGKR;DFVQPPTK;DFVQPPTKICVGCPR;DIPTNSPELEETLTHTITK;EGDCPVQSGK;EGDCPVQSGKTWQDCEYK;EGDCPVQSGKTWQDCEYKDAAK;ENFLFLTPDCK;ESNEELTESCETK;ESNEELTESCETKK;ESNEELTESCETKKLGQSLDCNAEVYVVPWEK;ESYYFDLTDGLS;ETTCSKESNEELTESCETK;ETTCSKESNEELTESCETKK;FKLDDDLEHQGGHVLDHGHK;FSVATQTCQITPAEGPVVTAQYDCLGCVHPISTQSPDLEPILR;IASFSQNCDIYPGK;IASFSQNCDIYPGKDFVQPPTK;IA…	27.4088	0.968358	4	29.7705	0.408509	3	28.2741	0.613996	3	27.9534	0.88958	3	34.0493	0.131572	4	31.3824	0.145154	8	Kininogen-1	Kininogens are inhibitors of thiol proteases. HMW-kininogen plays an important role in blood coagulation by helping to position optimally prekallikrein and factor XI next to factor XII; HMW-kininogen inhibits the thrombin- and plasmin-induced aggregation of thrombocytes. LMW-kininogen inhibits the aggregation of thrombocytes. LMW-kininogen is in contrast to HMW-kininogen not involved in blood clo…	Secreted, extracellular space.	blood microparticle#GO:0072562;collagen-containing extracellular matrix#GO:0062023;endoplasmic reticulum lumen#GO:0005788;extracellular exosome#GO:0070062;extracellular region#GO:0005576;extracellular space#GO:0005615;plasma membrane#GO:0005886;platelet alpha granule lumen#GO:0031093	cysteine-type endopeptidase inhibitor activity#GO:0004869;heparin binding#GO:0008201;hormone activity#GO:0005179;signaling receptor binding#GO:0005102;zinc ion binding#GO:0008270	blood coagulation#GO:0007596;inflammatory response#GO:0006954;negative regulation of blood coagulation#GO:0030195;negative regulation of cell adhesion#GO:0007162;negative regulation of peptidase activity#GO:0010466;negative regulation of proteolysis#GO:0045861;positive regulation of apoptotic process#GO:0043065;positive regulation of cytosolic calcium ion concentration#GO:0007204;vasodilation#GO:…
SERPINA4	P29622	25	ALWEKPFISSR;ATLDVDEAGTEAAAATSFAIK;DFYVDENTTVR;DVLMVLVNYIYFK;EIEEVLTPEMLMR;FFSAQTNR;FNRPFLVVIFSTSTQSVLFLGK;FSISGSYVLDQILPR;FYYLIASETPGK;GDATVFFILPNQGK;GFQHLLHTLNLPGHGLETR;IAPANADFAFR;IAPANADFAFRFYYLIASETPGK;IVDLVSELK;IVDLVSELKK;IVDLVSELKKDVLMVLVNYIYFK;KLELHLPK;LFHTNFYDTVGTIQLINDHVK;LGFTDLFSK;MDYKGDATVFFILPNQGK;MREIEEVLTPEMLMR;NIFFSPLSISAAYAMLSLGACSHSR;VGSALFLSHNLK;VPMMLQDQEHHWYLHDR;WADLSGITK	18.912	6.30635	4	27.8521	0.440195	3	24.801	0.142585	3	25.5709	1.30849	3	31.498	0.144685	4	27.8684	0.30306	8	Kallistatin	Inhibits human amidolytic and kininogenase activities of tissue kallikrein. Inhibition is achieved by formation of an equimolar, heat- and SDS-stable complex between the inhibitor and the enzyme, and generation of a small C-terminal fragment of the inhibitor due to cleavage at the reactive site by tissue kallikrein. {ECO:0000269|PubMed:8227002}.	Secreted.	extracellular exosome#GO:0070062;extracellular region#GO:0005576;extracellular space#GO:0005615;platelet dense granule lumen#GO:0031089	serine-type endopeptidase inhibitor activity#GO:0004867	negative regulation of peptidase activity#GO:0010466
APCS	P02743	14	AYSDLSR;AYSLFSYNTQGR;AYSLFSYNTQGRDNELLVYK;DNELLVYK;ESVTDHVNLITPLEK;FPAPVHICVSWESSSGIAEFWINGTPLVK;GLRQGYFVEAQPK;GYVIIKPLVWV;IVLGQEQDSYGGK;IVLGQEQDSYGGKFDR;KGLRQGYFVEAQPK;QGYFVEAQPK;QGYFVEAQPKIVLGQEQDSYGGKFDR;VGEYSLYIGR	26.9726	0.362003	4	29.4532	0.0497678	3	26.5636	0.195216	3	29.231	0.19122	3	32.7323	0.271722	4	28.395	0.622256	8	Serum amyloid P-component	Can interact with DNA and histones and may scavenge nuclear material released from damaged circulating cells. May also function as a calcium-dependent lectin. || The protein encoded by this gene is a glycoprotein, belonging to the pentraxin family of proteins, which has a characteristic pentameric organization. These family members have considerable sequence homology which is thought to be the re…	Secreted.	blood microparticle#GO:0072562;collagen-containing extracellular matrix#GO:0062023;extracellular exosome#GO:0070062;extracellular region#GO:0005576;extracellular space#GO:0005615;nucleus#GO:0005634	calcium ion binding#GO:0005509;carbohydrate binding#GO:0030246;complement component C1q complex binding#GO:0001849;identical protein binding#GO:0042802;unfolded protein binding#GO:0051082;virion binding#GO:0046790	acute-phase response#GO:0006953;chaperone-mediated protein complex assembly#GO:0051131;innate immune response#GO:0045087;negative regulation by host of viral exo-alpha-sialidase activity#GO:0044869;negative regulation by host of viral glycoprotein metabolic process#GO:0044871;negative regulation of acute inflammatory response#GO:0002674;negative regulation of exo-alpha-sialidase activity#GO:19030…
MAN1A1	P33908;P33908-2	13	AWLMSDKTDLEAK;DVYLLHESYDDVQQSFFLAETLK;FDGGVEAIATR;FVGGLLSAYYLSGEEIFR;GATIVDALDTLFIMEMK;GGHSSSLFGNIK;GLPPVDFVPPIGVESR;GYAWGLNELKPISK;KSSSGLTYIAEWK;SSSGLTYIAEWK;WAWEAVEALENHCR;YLYLIFSDDDLLPLEHWIFNSEAHLLPILPK;YYILRPEVMETYMYMWR	4.61705	4.61705	4	0	0	3	6.96409	6.96409	3	4.90925	5.66871	3	26.223	0.696691	4	7.73064	3.77349	8	Mannosyl-oligosaccharide 1,2-alpha-mannosidase IA	Involved in the maturation of Asn-linked oligosaccharides. Progressively trim alpha-1,2-linked mannose residues from Man(9)GlcNAc(2) to produce Man(5)GlcNAc(2). || This gene encodes a class I mammalian Golgi 1,2-mannosidase which is a type II transmembrane protein. This protein catalyzes the hydrolysis of three terminal mannose residues from peptide-bound Man(9)-GlcNAc(2) oligosaccharides and bel…	Golgi apparatus membrane; Single-pass type II membrane protein.	cytoplasmic vesicle#GO:0031410;cytosol#GO:0005829;endoplasmic reticulum#GO:0005783;endoplasmic reticulum-Golgi intermediate compartment#GO:0005793;extracellular exosome#GO:0070062;Golgi apparatus#GO:0005794;Golgi membrane#GO:0000139;membrane#GO:0016020	calcium ion binding#GO:0005509;mannosidase activity#GO:0015923;mannosyl-oligosaccharide 1,2-alpha-mannosidase activity#GO:0004571	carbohydrate metabolic process#GO:0005975;ERAD pathway#GO:0036503;Golgi apparatus mannose trimming#GO:1904381;mannose trimming involved in glycoprotein ERAD pathway#GO:1904382;protein glycosylation#GO:0006486;protein targeting to ER#GO:0045047	1b: single‐pass transmembrane proteins
AZGP1	P25311	44	AGEVQEPELR;AKAYLEEECPATLR;AKAYLEEECPATLRK;AREDIFMETLK;AYLEEECPATLR;AYLEEECPATLRK;AYLEEECPATLRKYLK;CLAYDFYPGK;CLAYDFYPGKIDVHWTR;DRKSQPMGLWR;DYIEFNK;DYIEFNKEIPAWVPFDPAAQITK;EDIFMETLK;EIPAWVPFDPAAQITK;EIPAWVPFDPAAQITKQKWEAEPVYVQR;FGCEIENNR;HVEDVPAFQALGSLNDLQFFR;HVEDVPAFQALGSLNDLQFFRYNSK;HVEDVPAFQALGSLNDLQFFRYNSKDR;IDVHWTR;KSQPMGLWR;LKCLAYDFYPGK;LKCLAYDFYPGKIDVHWTR;NILDRQDPPSVVVTSHQAPGEK;NILDRQDPPSVV…	17.2765	5.76425	4	24.8131	1.0432	3	22.5936	0.145173	3	24.9468	0.941758	3	32.8415	0.143138	4	29.8798	0.222794	8	Zinc-alpha-2-glycoprotein	Stimulates lipid degradation in adipocytes and causes the extensive fat losses associated with some advanced cancers. May bind polyunsaturated fatty acids.	Secreted.	collagen-containing extracellular matrix#GO:0062023;external side of plasma membrane#GO:0009897;extracellular exosome#GO:0070062;extracellular region#GO:0005576;extracellular space#GO:0005615;nucleus#GO:0005634	protein transmembrane transporter activity#GO:0008320;RNA nuclease activity#GO:0004540	cell adhesion#GO:0007155;detection of chemical stimulus involved in sensory perception of bitter taste#GO:0001580;immune response#GO:0006955;negative regulation of cell population proliferation#GO:0008285
C4B	P0C0L5	104	AAANQMR;AACAQLNDFLQEYGTQGCQV;ADGSYAAWLSR;ADGSYAAWLSRGSSTWLTAFVLKVLSLAQEQVGGSPEK;AEFQDALEK;AEMADQAAAWLTR;ALEILQEEDLIDEDDIPVR;ASAGLLGAHAAAITAYALTLTK;ASAGLLGAHAAAITAYALTLTKAPADLR;ASSFLGEK;ASSFLGEKASAGLLGAHAAAITAYALTLTKAPADLR;AVGSGATFSHYYYMILSR;CCQDGVTR;CSVFYGAPSK;DFALLSLQVPLK;DFALLSLQVPLKDAK;DHAVDLIQK;ECVGFEAVQEVPVGLVQPASATLYDYYNPER;ECVGFEAVQEVPVGLVQPASATLYDYYNPERR;EELVYELNPLDHR;EFHLHLR;EGAIHREELVYE…	28.7832	0.657378	4	31.8243	1.49089	3	31.7475	0.469859	3	29.8547	0.10036	3	31.238	0.162678	4	28.7641	0.235698	8	Complement C4-B	Non-enzymatic component of the C3 and C5 convertases and thus essential for the propagation of the classical complement pathway. Covalently binds to immunoglobulins and immune complexes and enhances the solubilization of immune aggregates and the clearance of IC through CR1 on erythrocytes. C4A isotype is responsible for effective binding to form amide bonds with immune aggregates or protein anti…	Secreted. Synapse {ECO:0000269|PubMed:26814963}. Cell projection, axon {ECO:0000269|PubMed:26814963}. Cell projection, dendrite {ECO:0000269|PubMed:26814963}.	axon#GO:0030424;blood microparticle#GO:0072562;dendrite#GO:0030425;extracellular exosome#GO:0070062;extracellular region#GO:0005576;extracellular space#GO:0005615;plasma membrane#GO:0005886;symbiont cell surface#GO:0106139;synapse#GO:0045202	carbohydrate binding#GO:0030246;complement binding#GO:0001848;endopeptidase inhibitor activity#GO:0004866	complement activation#GO:0006956;complement activation, classical pathway#GO:0006958;detection of molecule of bacterial origin#GO:0032490;inflammatory response#GO:0006954;innate immune response#GO:0045087;opsonization#GO:0008228;positive regulation of apoptotic cell clearance#GO:2000427	5a: blood‐derived corona proteins
CNDP1	Q96KN2	22	AIHLDLEEYR;ALEQDLPVNIK;DGSTIPIAK;EEILMHLWR;EWVAIESDSVQPVPR;FIIEGMEEAGSVALEELVEK;FLFDTKEEILMHLWR;GDGWLTDPYVLTEVDGK;GNSYFMVEVK;GPVLAWINAVSAFR;GTVCFYGHLDVQPADR;HLEDVFSK;HLEDVFSKR;LFAAFFLEMAQLH;MMAVAADTLQR;MVVSMTLGLHPWIANIDDTQYLAAK;SVVLIPLGAVDDGEHSQNEK;TVFGTEPDMIR;VASVDMGPQQLPDGQSLPIPPVILAELGSDPTK;VFQYIDLHQDEFVQTLK;WNYIEGTK;YPSLSIHGIEGAFDEPGTK	19.7342	6.58405	4	23.2149	2.23157	3	27.3625	0.368391	3	21.5674	0.932079	3	28.824	0.42668	4	24.9357	0.480765	8	Beta-Ala-His dipeptidase	Catalyzes the peptide bond hydrolysis in Xaa-His dipeptides, displaying the highest activity toward carnosine (beta-alanyl-L- histidine) and anserine (beta-alanyl-3-methyl-histidine). {ECO:0000269|PubMed:12473676, ECO:0000269|PubMed:24891507}. || This gene encodes a member of the M20 metalloprotease family. The encoded protein is specifically expressed in the brain, is a homodimeric dipeptidase w…	Secreted {ECO:0000269|PubMed:12473676}.	cytosol#GO:0005829;extracellular region#GO:0005576	carboxypeptidase activity#GO:0004180;dipeptidase activity#GO:0016805;metal ion binding#GO:0046872;metallodipeptidase activity#GO:0070573	proteolysis#GO:0006508;regulation of protein metabolic process#GO:0051246
LCP1	P13796	30	AACLPLPGYR;AECMLQQAER;AYYHLLEQVAPK;EGESLEDLMK;EGICAIGGTSEQSSVGTQHSYSEEEK;EGKPYLVLGLLWQVIK;EITENLMATGDLDQDGR;FSLVGIGGQDLNEGNR;GDEEGVPAVVIDMSGLR;GSVSDEEMMELR;HVIPMNPNTNDLFNAVGDGIVLCK;IGLFADIELSR;IGNFSTDIK;IKVPVDWNR;ISFDEFIK;ISTSLPVLDLIDAIQPGSINYDLLK;KLENCNYAVELGK;LNLAFIANLFNR;LSPEELLLR;MINLSVPDTIDER;NEALIALLR;QFVTATDVVR;VDTDGNGYISFNELNDLFK;VNDDIIVNWVNETLR;VNHLYSDLSDALVIFQLYEK;VYALPEDLVEVNPK;WANYHLE…	0	0	4	0	0	3	0	0	3	0	0	3	28.1554	0.346466	4	10.5178	3.98249	8	Plastin-2	Actin-binding protein (PubMed:16636079, PubMed:17294403, PubMed:28493397). Plays a role in the activation of T-cells in response to costimulation through TCR/CD3 and CD2 or CD28 (PubMed:17294403). Modulates the cell surface expression of IL2RA/CD25 and CD69 (PubMed:17294403). {ECO:0000269|PubMed:16636079, ECO:0000269|PubMed:17294403, ECO:0000269|PubMed:28493397}. || Plastins are a family of actin…	Cytoplasm, cytoskeleton {ECO:0000269|PubMed:16636079}. Cell junction {ECO:0000269|PubMed:17294403}. Cell projection {ECO:0000269|PubMed:16636079}. Cell projection, ruffle membrane {ECO:0000250|UniProtKB:Q61233, ECO:0000269|PubMed:16636079}; Peripheral membrane protein {ECO:0000250|UniProtKB:Q61233}; Cytoplasmic side {ECO:0000250|UniProtKB:Q61233}. Note=Relocalizes to the immunological synapse bet…	actin cytoskeleton#GO:0015629;actin filament#GO:0005884;actin filament bundle#GO:0032432;cell junction#GO:0030054;cytoplasm#GO:0005737;cytosol#GO:0005829;extracellular exosome#GO:0070062;extracellular space#GO:0005615;filopodium#GO:0030175;focal adhesion#GO:0005925;glial cell projection#GO:0097386;perinuclear region of cytoplasm#GO:0048471;phagocytic cup#GO:0001891;plasma membrane#GO:0005886;podo…	actin binding#GO:0003779;actin filament binding#GO:0051015;calcium ion binding#GO:0005509;GTPase binding#GO:0051020;identical protein binding#GO:0042802;integrin binding#GO:0005178	actin crosslink formation#GO:0051764;actin filament bundle assembly#GO:0051017;actin filament network formation#GO:0051639;animal organ regeneration#GO:0031100;cell migration#GO:0016477;cortical actin cytoskeleton organization#GO:0030866;extracellular matrix disassembly#GO:0022617;positive regulation of podosome assembly#GO:0071803;protein kinase A signaling#GO:0010737;regulation of intracellular…
CPN2	P22792	21	AARSQCTYSNPEGTVVLACDQAQCR;AGGSWDLAVQER;DHLGFQVTWPDESK;DHLGFQVTWPDESKAGGSWDLAVQER;DLEELVK;GQVVPALNEK;LELLSLSK;LFQPLTHLK;LGSLQELFLDSNNISELPPQVFSQLFCLER;LLNIQTYCAGPAYLK;LSNNALSGLPQGVFGK;LTLNFNMLEALPEGLFQHLAALESLHLQGNQLQALPR;LTVSIEAR;NIIFVETSFTTLETR;QLVCPVTR;RLFQPLTHLK;SLMLSYNAITHLPAGIFR;SLMLSYNAITHLPAGIFRDLEELVK;SQCTYSNPEGTVVLACDQAQCR;TLNLAQNLLAQLPEELFHPLTSLQTLK;VVFLNTQLCQFRPDAFGGLPR	20.4171	6.8283	4	27.1189	1.36872	3	29.2213	0.739952	3	18.2537	7.03633	3	31.3014	0.125677	4	28.2259	0.450067	8	Carboxypeptidase N subunit 2	The 83 kDa subunit binds and stabilizes the catalytic subunit at 37 degrees Celsius and keeps it in circulation. Under some circumstances it may be an allosteric modifier of the catalytic subunit.	Secreted.	blood microparticle#GO:0072562;extracellular exosome#GO:0070062;extracellular matrix#GO:0031012;extracellular region#GO:0005576;extracellular space#GO:0005615	enzyme regulator activity#GO:0030234	protein stabilization#GO:0050821
CLEC3B	P05452	20	CFLAFTQTK;CFLAFTQTKTFHEASEDCISR;CRDQLPYICQFGIV;DQLPYICQFGIV;EQQALQTVCLK;GGTLGTPQTGSENDALYEYLR;IAYKNWETEITAQPDGGK;IAYKNWETEITAQPDGGKTENCAVLSGAANGK;KDVVNTKMFEELK;LDTLAQEVALLK;LDTLAQEVALLKEQQALQTVCLK;NWETEITAQPDGGK;NWETEITAQPDGGKTENCAVLSGAANGK;QSVGNEAEIWLGLNDMAAEGTWVDMTGAR;SRLDTLAQEVALLK;SRLDTLAQEVALLKEQQALQTVCLK;TENCAVLSGAANGK;TFHEASEDCISR;TFHEASEDCISRGGTLGTPQTGSENDALYEYLR;VHMKCFLAFTQTK	4.97963	4.97963	4	27.0275	0.338988	3	7.52307	7.52307	3	24.6826	0.57236	3	30.4867	0.386189	4	27.259	0.383827	8	Tetranectin	Tetranectin binds to plasminogen and to isolated kringle 4. May be involved in the packaging of molecules destined for exocytosis. Plays a role in retinal function (PubMed:35331648). {ECO:0000269|PubMed:35331648}.	Secreted.	collagen-containing extracellular matrix#GO:0062023;cytoplasm#GO:0005737;extracellular exosome#GO:0070062;extracellular region#GO:0005576;extracellular space#GO:0005615;granular component#GO:0001652;platelet dense granule lumen#GO:0031089	calcium ion binding#GO:0005509;carbohydrate binding#GO:0030246;heparin binding#GO:0008201;kringle domain binding#GO:0036143	bone mineralization#GO:0030282;ossification#GO:0001503;positive regulation of plasminogen activation#GO:0010756
JCHAIN	P01591	17	CDPTEVELDNQIVTATQSNICDEDSATETCYTYDR;CYTAVVPLVYGGETK;ENISDPTSPLR;FVYHLSDLCK;FVYHLSDLCKK;IIRSSEDPNEDIVER;IIRSSEDPNEDIVERNIR;IIVPLNNR;IVLVDNK;KCDPTEVELDNQIVTATQSNICDEDSATETCYTYDR;KCDPTEVELDNQIVTATQSNICDEDSATETCYTYDRNK;MVETALTPDACYPD;NKCYTAVVPLVYGGETK;SSEDPNEDIVER;SSEDPNEDIVERNIR;TRFVYHLSDLCK;TRFVYHLSDLCKK	30.1523	0.72554	4	28.0713	0.555572	3	32.8609	0.57409	3	29.6406	0.404282	3	25.2681	1.22175	4	27.6126	0.369691	8	Immunoglobulin J chain	Serves to link two monomer units of either IgM or IgA. In the case of IgM, the J chain-joined dimer is a nucleating unit for the IgM pentamer, and in the case of IgA it induces dimers and/or larger polymers. It also helps to bind these immunoglobulins to secretory component. {ECO:0000250|UniProtKB:P01592}.	Secreted {ECO:0000250|UniProtKB:P01592}.	blood microparticle#GO:0072562;dimeric IgA immunoglobulin complex#GO:0071750;extracellular exosome#GO:0070062;extracellular region#GO:0005576;extracellular space#GO:0005615;monomeric IgA immunoglobulin complex#GO:0071748;pentameric IgM immunoglobulin complex#GO:0071756;secretory dimeric IgA immunoglobulin complex#GO:0071752;secretory IgA immunoglobulin complex#GO:0071751	antigen binding#GO:0003823;IgA binding#GO:0019862;immunoglobulin receptor binding#GO:0034987;protein homodimerization activity#GO:0042803;protein-macromolecule adaptor activity#GO:0030674	adaptive immune response#GO:0002250;antibacterial humoral response#GO:0019731;glomerular filtration#GO:0003094;humoral immune response#GO:0006959;immune response#GO:0006955;innate immune response#GO:0045087;positive regulation of respiratory burst#GO:0060267;protein-containing complex assembly#GO:0065003	3b: protein and protein/nucleic acid aggregates
TTR	P02766	15	AADDTWEPFASGK;AADDTWEPFASGKTSESGELHGLTTEEEFVEGIYKVEIDTK;ALGISPFHEHAEVVFTANDSGPR;ALGISPFHEHAEVVFTANDSGPRR;GSPAINVAVHVFR;KAADDTWEPFASGK;RYTIAALLSPYSYSTTAVVTNPK;RYTIAALLSPYSYSTTAVVTNPKE;TSESGELHGLTTEEEFVEGIYK;TSESGELHGLTTEEEFVEGIYKVEIDTK;TSESGELHGLTTEEEFVEGIYKVEIDTKSYWK;VLDAVRGSPAINVAVHVFR;VLDAVRGSPAINVAVHVFRK;YTIAALLSPYSYSTTAVVTNPK;YTIAALLSPYSYSTTAVVTNPKE	27.1604	0.88022	4	27.984	0.624326	3	26.2049	0.127639	3	28.0534	0.496905	3	32.6662	0.234215	4	28.5507	0.565192	8	Transthyretin	Thyroid hormone-binding protein. Probably transports thyroxine from the bloodstream to the brain. {ECO:0000269|PubMed:3714052}. || This gene encodes one of the three prealbumins, which include alpha-1-antitrypsin, transthyretin and orosomucoid. The encoded protein, transthyretin, is a homo-tetrameric carrier protein, which transports thyroid hormones in the plasma and cerebrospinal fluid. It is a…	Secreted. Cytoplasm.	azurophil granule lumen#GO:0035578;extracellular exosome#GO:0070062;extracellular region#GO:0005576;extracellular space#GO:0005615	hormone activity#GO:0005179;identical protein binding#GO:0042802;thyroid hormone binding#GO:0070324	purine nucleobase metabolic process#GO:0006144
SERPING1	P05155;P05155-2;P05155-3	29	AIMEKLEMSK;ASRLTLLTLLLLLLAGDR;DFTCVHQALK;FPVFMGR;FQPTLLTLPR;GVTSVSQIFHSPDLAIR;HRLEDMEQALSPSVFK;IKVTTSQDMLSIMEK;KVETNMAFSPFSIASLLTQVLLGAGENTK;KVETNMAFSPFSIASLLTQVLLGAGENTKTNLESILSYPK;KYPVAHFIDQTLK;LEDMEQALSPSVFK;LEMSKFQPTLLTLPR;LLDSLPSDTR;LVLLNAIYLSAK;LYHAFSAMK;MEPFHFK;NSVIKVPMMNSK;TLLVFEVQQPFLFVLWDQQHK;TLLVFEVQQPFLFVLWDQQHKFPVFMGR;TLYSSSPR;TNLESILSYPK;TNLESILSYPKDFTCVHQALK;TRMEPFHFK;VATTVISK;VETN…	22.5029	7.5071	4	28.8382	0.832381	3	31.0114	0.676942	3	26.6749	1.53386	3	34.1851	0.0973564	4	30.6291	0.510556	8	Plasma protease C1 inhibitor	Activation of the C1 complex is under control of the C1- inhibitor. It forms a proteolytically inactive stoichiometric complex with the C1r or C1s proteases. May play a potentially crucial role in regulating important physiological pathways including complement activation, blood coagulation, fibrinolysis and the generation of kinins. Very efficient inhibitor of FXIIa. Inhibits chymotrypsin and ka…	Secreted.	blood microparticle#GO:0072562;collagen-containing extracellular matrix#GO:0062023;endoplasmic reticulum lumen#GO:0005788;extracellular exosome#GO:0070062;extracellular region#GO:0005576;extracellular space#GO:0005615;platelet alpha granule lumen#GO:0031093	serine-type endopeptidase inhibitor activity#GO:0004867	blood circulation#GO:0008015;blood coagulation#GO:0007596;complement activation, classical pathway#GO:0006958;fibrinolysis#GO:0042730;innate immune response#GO:0045087;negative regulation of complement activation, lectin pathway#GO:0001869;negative regulation of peptidase activity#GO:0010466
IGHM	P01871;P01871-1	50	DGFFGNPR;DGFFGNPRK;DVMQGTDEHVVCK;EGKQVGSGVTTDQVQAEAK;EKNVPLPVIAELPPK;EQLNLRESATITCLVTGFSPADVFVQWMQR;ESATITCLVTGFSPADVFVQWMQR;ESATITCLVTGFSPADVFVQWMQRGQPLSPEK;ESDWLGQSMFTCR;ESGPTTYK;ESGPTTYKVTSTLTIK;FTCTVTHTDLPSPLK;GFPSVLR;GFPSVLRGGK;GGKYAATSQVLLPSKDVMQGTDEHVVCK;GLTFQQNASSMCVPDQDTAIR;GQPLSPEK;GQPLSPEKYVTSAPMPEPQAPGR;GVALHRPDVYLLPPAR;KSKLICQATGFSPR;LICQATGFSPR;LICQATGFSPRQIQVSWLR;LTCLVTDLTTYDSVTISW…	36.3572	0.202792	4	33.9664	0.0806486	3	39.497	1.2378	3	35.5918	0.500087	3	31.8652	0.608549	4	33.071	0.416923	8	Immunoglobulin heavy constant mu	Constant region of immunoglobulin heavy chains. Immunoglobulins, also known as antibodies, are membrane-bound or secreted glycoproteins produced by B lymphocytes. In the recognition phase of humoral immunity, the membrane-bound immunoglobulins serve as receptors which, upon binding of a specific antigen, trigger the clonal expansion and differentiation of B lymphocytes into immunoglobulins- secre…	[Isoform 1]: Secreted. Note=During differentiation, B-lymphocytes switch from expression of membrane-bound IgM to secretion of IgM. {ECO:0000305}. [Isoform 2]: Cell membrane; Single-pass membrane protein {ECO:0000255}.	blood microparticle#GO:0072562;cell surface#GO:0009986;extracellular exosome#GO:0070062;extracellular space#GO:0005615;hexameric IgM immunoglobulin complex#GO:0071757;IgM B cell receptor complex#GO:0071755;IgM immunoglobulin complex#GO:0071753;immunoglobulin complex, circulating#GO:0042571;pentameric IgM immunoglobulin complex#GO:0071756;plasma membrane#GO:0005886	antigen binding#GO:0003823	adaptive immune response#GO:0002250;antibacterial humoral response#GO:0019731;B cell receptor signaling pathway#GO:0050853;complement activation, classical pathway#GO:0006958;defense response to Gram-negative bacterium#GO:0050829;innate immune response#GO:0045087;pre-B cell allelic exclusion#GO:0002331	1b: single‐pass transmembrane proteins; 3b: protein and protein/nucleic acid aggregates
C4BPB	P20851;P20851-2	13	ALLAFQESK;ESGMTMEELK;EVEGQILGTYVCIK;EWDNTTTECR;GYHLVGK;ITFMCNDHYILK;LIQEAPKPECEK;LIQEAPKPECEKALLAFQESK;NLCEAMENFMQQLK;SQCLEDHTWAPPFPICK;TLFCNASK;YSLELKK;YYLVGVQEQQCVDGEWSSALPVCK	29.3204	0.659153	4	25.7102	0.624964	3	31.6776	0.615001	3	27.205	0.642408	3	29.1138	0.271565	4	25.1444	0.631265	8	C4b-binding protein beta chain	Controls the classical pathway of complement activation. It binds as a cofactor to C3b/C4b inactivator (C3bINA), which then hydrolyzes the complement fragment C4b. It also accelerates the degradation of the C4bC2a complex (C3 convertase) by dissociating the complement fragment C2a. It also interacts with anticoagulant protein S and with serum amyloid P component. The beta chain binds protein S. |…	Secreted.	extracellular region#GO:0005576;extracellular space#GO:0005615;plasma membrane#GO:0005886		blood coagulation#GO:0007596;complement activation, classical pathway#GO:0006958;innate immune response#GO:0045087;negative regulation of complement activation, classical pathway#GO:0045959;positive regulation of protein catabolic process#GO:0045732;regulation of opsonization#GO:1903027;response to symbiotic bacterium#GO:0009609
APOB	P04114	450	AALGKLPQQANDYLNSFNWER;AALTELSLGSAYQAMILGVDSK;AALTELSLGSAYQAMILGVDSKNIFNFK;AALTELSLGSAYQAMILGVDSKNIFNFKVSQEGLK;AASGTTGTYQEWK;AASGTTGTYQEWKDK;ADSVVDLLSYNVQGSGETTYDHK;ADYVETVLDSTCSSTVQFLEYELNVLGTHK;ADYVETVLDSTCSSTVQFLEYELNVLGTHKIEDGTLASK;AEPLAFTFSHDYK;AGHIAWTSSGK;AHLDIAGSLEGHLR;AHLDIAGSLEGHLRFLKNIILPVYDK;AHLNIKSPAFTDLHLR;AHLNIKSPAFTDLHLRYQK;ALVDTIK;ALVDTLK;ALVDTLKFVTQAEGAK;ALVEQGFTVPEIK;ALYWVNGQVPDG…	38.0876	0.353907	4	35.3082	0.104718	3	40.3825	0.762645	3	36.3481	0.141407	3	36.8461	0.452413	4	33.452	0.440962	8	Apolipoprotein B-100	Apolipoprotein B is a major protein constituent of chylomicrons (apo B-48), LDL (apo B-100) and VLDL (apo B-100). Apo B- 100 functions as a recognition signal for the cellular binding and internalization of LDL particles by the apoB/E receptor. || This gene product is the main apolipoprotein of chylomicrons and low density lipoproteins (LDL), and is the ligand for the LDL receptor. It occurs in p…	Cytoplasm {ECO:0000269|PubMed:22580899}. Secreted {ECO:0000269|PubMed:22580899, ECO:0000269|PubMed:26224785}. Lipid droplet {ECO:0000269|PubMed:28183703}.	chylomicron#GO:0042627;chylomicron remnant#GO:0034360;clathrin-coated endocytic vesicle membrane#GO:0030669;cytoplasm#GO:0005737;cytosol#GO:0005829;early endosome#GO:0005769;endocytic vesicle lumen#GO:0071682;endoplasmic reticulum exit site#GO:0070971;endoplasmic reticulum lumen#GO:0005788;endoplasmic reticulum membrane#GO:0005789;endosome lumen#GO:0031904;endosome membrane#GO:0010008;extracellul…	cholesterol transfer activity#GO:0120020;heparin binding#GO:0008201;lipase binding#GO:0035473;low-density lipoprotein particle receptor binding#GO:0050750;phospholipid binding#GO:0005543;receptor ligand activity#GO:0048018	artery morphogenesis#GO:0048844;cellular response to lipoprotein particle stimulus#GO:0071402;cholesterol efflux#GO:0033344;cholesterol homeostasis#GO:0042632;cholesterol metabolic process#GO:0008203;cholesterol transport#GO:0030301;establishment of localization in cell#GO:0051649;fertilization#GO:0009566;flagellated sperm motility#GO:0030317;in utero embryonic development#GO:0001701;lipoprotein …	3a: lipoproteins; 5a: blood‐derived corona proteins
SELL	P14151;P14151-2	12	AEIEYLEK;EGDYNPLFIPVAVMVTAFSGLAFIIWLAR;EGDYNPLFIPVAVMVTAFSGLAFIIWLARR;EGDYNPLFIPVAVMVTAFSGLAFIIWLARRLK;KTICESSGIWSNPSPICQK;NKEDCVEIYIK;NKEDCVEIYIKR;SLTEEAENWGDGEPNNK;SLTEEAENWGDGEPNNKK;SYYWIGIR;SYYWIGIRK;TICESSGIWSNPSPICQK	5.63596	5.63596	4	0	0	3	23.7885	0.190164	3	0	0	3	27.485	0.401908	4	8.82279	4.30678	8	L-selectin	Calcium-dependent lectin that mediates cell adhesion by binding to glycoproteins on neighboring cells (PubMed:12403782, PubMed:28011641, PubMed:28489325). Mediates the adherence of lymphocytes to endothelial cells of high endothelial venules in peripheral lymph nodes. Promotes initial tethering and rolling of leukocytes in endothelia (PubMed:12403782, PubMed:28011641). {ECO:0000269|PubMed:1240378…	Cell membrane {ECO:0000269|PubMed:2509939, ECO:0000269|PubMed:2663882, ECO:0000269|PubMed:28011641}; Single-pass type I membrane protein {ECO:0000305|PubMed:2663882}.	external side of plasma membrane#GO:0009897;extracellular space#GO:0005615;plasma membrane#GO:0005886;secretory granule membrane#GO:0030667	calcium ion binding#GO:0005509;carbohydrate binding#GO:0030246;glycosphingolipid binding#GO:0043208;heparin binding#GO:0008201;oligosaccharide binding#GO:0070492;protease binding#GO:0002020;sialic acid binding#GO:0033691	calcium-dependent cell-cell adhesion via plasma membrane cell adhesion molecules#GO:0016339;cell adhesion#GO:0007155;heterophilic cell-cell adhesion via plasma membrane cell adhesion molecules#GO:0007157;leukocyte cell-cell adhesion#GO:0007159;leukocyte tethering or rolling#GO:0050901;response to cytokine#GO:0034097	1b: single‐pass transmembrane proteins
APMAP	Q9HDC9;Q9HDC9-2	17	DYLLLVMEGTDDGR;EPPLLLGVLHPNTK;FPNGVQLSPAEDFVLVAETTMAR;GGADLFVENMPGFPDNIR;GLFEVNPWK;LENGEIETIAR;LFENQLVGPESIAHIGDVMFTGTADGR;LFSQETVMK;LLEYDTVTR;LLLSSETPIEGK;PNPGFSMLDFLSERPWIK;RDYLLLVMEGTDDGR;RPLRPQVVTDDDGQAPEAK;SLHDPDGLVATYISEVHEHDGHLYLGSFR;VLLDQLR;VYVSGLMK;YSLVLELSDSGAFR	11.038	6.37724	4	13.7634	6.90395	3	24.7257	0.140729	3	0	0	3	25.7376	0.376293	4	8.68518	4.24961	8	Adipocyte plasma membrane-associated protein	Exhibits strong arylesterase activity with beta-naphthyl acetate and phenyl acetate. May play a role in adipocyte differentiation. {ECO:0000269|PubMed:18513186}.	Membrane {ECO:0000269|PubMed:18513186}; Single- pass type II membrane protein {ECO:0000269|PubMed:18513186}.	cell surface#GO:0009986;membrane#GO:0016020	arylesterase activity#GO:0004064;strictosidine synthase activity#GO:0016844	biosynthetic process#GO:0009058
CA1	P00915	8	ADGLAVIGVLMK;ASPDWGYDDK;ESISVSSEQLAQFR;GGPFSDSYR;HDTSLKPISVSYNPATAK;SLLSNVEGDNAVPMQHNNRPTQPLK;VLDALQAIK;YSSLAEAASK	0	0	4	0	0	3	0	0	3	0	0	3	26.8597	0.610597	4	10.432	3.95241	8	Carbonic anhydrase 1	Catalyzes the reversible hydration of carbon dioxide (PubMed:10550681, PubMed:16506782, PubMed:16686544, PubMed:16807956, PubMed:17127057, PubMed:17314045, PubMed:17407288, PubMed:18618712, PubMed:19186056, PubMed:19206230). Can hydrate cyanamide to urea (PubMed:10550681). {ECO:0000269|PubMed:10550681, ECO:0000269|PubMed:16506782, ECO:0000269|PubMed:16686544, ECO:0000269|PubMed:16807956, ECO:0000…	Cytoplasm {ECO:0000250|UniProtKB:B0BNN3}.	cytosol#GO:0005829;extracellular exosome#GO:0070062	arylesterase activity#GO:0004064;carbonate dehydratase activity#GO:0004089;cyanamide hydratase activity#GO:0018820;hydro-lyase activity#GO:0016836;zinc ion binding#GO:0008270	one-carbon metabolic process#GO:0006730
KRT14	P02533	31	ADLEMQIESLKEELAYLK;ADLEMQIESLKEELAYLKK;ALEEANADLEVK;APSTYGGGLSVSSSR;ASLENSLEETK;CEMEQQNQEYK;DAEEWFFTK;DQYEKMAEK;DYSPYFK;EVATNSELVQSGK;GQVGGDVNVEMDAAPGVDLSR;GSCGIGGGIGGGSSR;ILTATVDNANVLLQIDNAR;IRDWYQR;ISSVLAGGSCR;KDAEEWFFTK;KNHEEEMNALR;LEQEIATYR;LLEGEDAHLSSSQFSSGSQSSR;MSVEADINGLR;NHEEEMNALR;RLLEGEDAHLSSSQFSSGSQSSR;SEISELRR;TEELNREVATNSELVQSGK;TKYETELNLR;TMQNLEIELQSQLSMK;TRLEQEIATYR;VLDELTLAR;VVSTH…	24.6673	0.550741	4	8.17881	8.17881	3	29.5088	0.760214	3	16.6483	6.4307	3	26.4786	0.606616	4	8.63856	4.22059	8	Keratin, type I cytoskeletal 14	The nonhelical tail domain is involved in promoting KRT5- KRT14 filaments to self-organize into large bundles and enhances the mechanical properties involved in resilience of keratin intermediate filaments in vitro. {ECO:0000269|PubMed:11724817}. || This gene encodes a member of the keratin family, the most diverse group of intermediate filaments. This gene product, a type I keratin, is usually f…	Cytoplasm {ECO:0000269|PubMed:11724817, ECO:0000269|PubMed:31995743, ECO:0000269|PubMed:32179842}. Nucleus {ECO:0000269|PubMed:11724817}. Note=Expressed in both as a filamentous pattern. {ECO:0000269|PubMed:11724817}.	basal part of cell#GO:0045178;cornified envelope#GO:0001533;cytoplasm#GO:0005737;cytoskeleton#GO:0005856;cytosol#GO:0005829;extracellular exosome#GO:0070062;intermediate filament#GO:0005882;keratin filament#GO:0045095;nucleus#GO:0005634	keratin filament binding#GO:1990254;structural constituent of cytoskeleton#GO:0005200	epidermis development#GO:0008544;epithelial cell differentiation#GO:0030855;hair cycle#GO:0042633;intermediate filament bundle assembly#GO:0045110;intermediate filament organization#GO:0045109;keratinocyte differentiation#GO:0030216;response to radiation#GO:0009314;stem cell differentiation#GO:0048863
MASP2	O00187;O00187-2	10	DTFYSLGSSLDITFR;IQTDREEHGPFCGK;LASPGFPGEYANDQER;LYFTHFDLELSHLCEYDFVK;TCSALCSGQVFTQR;VEYITGPGVTTYK;VLATLCGQESTDTER;WPEPVFGR;WTLTAPPGYR;YVCEADGFWTSSK	17.0501	5.68785	4	0	0	3	25.2644	0.522374	3	5.1003	5.88931	3	25.4138	0.42088	4	8.74591	4.27065	8	Mannan-binding lectin serine protease 2	Serum protease that plays an important role in the activation of the complement system via mannose-binding lectin. After activation by auto-catalytic cleavage it cleaves C2 and C4, leading to their activation and to the formation of C3 convertase. {ECO:0000269|PubMed:10946292}. || This gene encodes a member of the peptidase S1 family of serine proteases. The encoded preproprotein is proteolytical…	Secreted.	extracellular exosome#GO:0070062;extracellular region#GO:0005576;extracellular space#GO:0005615	calcium ion binding#GO:0005509;calcium-dependent protein binding#GO:0048306;complement component C4b binding#GO:0001855;identical protein binding#GO:0042802;peptidase activity#GO:0008233;serine-type endopeptidase activity#GO:0004252	complement activation, classical pathway#GO:0006958;complement activation, lectin pathway#GO:0001867;proteolysis#GO:0006508
GPX3	P22352	8	FLVGPDGIPIMR;LFWEPMK;MDCHGGISGTIYEYGALTIDGEEYIPFK;MDILSYMR;NSCPPTSELLGTSDR;PGGGFVPNFQLFEK;QEPGENSEILPTLK;YVRPGGGFVPNFQLFEK	19.0157	6.33904	4	25.2619	0.293312	3	27.0445	0.0928703	3	26.0396	0.580629	3	29.1834	0.239839	4	26.3854	0.299348	8	Glutathione peroxidase 3	Protects cells and enzymes from oxidative damage, by catalyzing the reduction of hydrogen peroxide, lipid peroxides and organic hydroperoxide, by glutathione. {ECO:0000269|PubMed:1897960}. || The protein encoded by this gene belongs to the glutathione peroxidase family, members of which catalyze the reduction of organic hydroperoxides and hydrogen peroxide (H2O2) by glutathione, and thereby prote…	Secreted.	extracellular exosome#GO:0070062;extracellular region#GO:0005576;extracellular space#GO:0005615	glutathione peroxidase activity#GO:0004602;identical protein binding#GO:0042802;selenium binding#GO:0008430	hydrogen peroxide catabolic process#GO:0042744;response to lipid hydroperoxide#GO:0006982
GGH	Q92820	11	FFNVLTTNTDGK;IEFISTMEGYK;KFFNVLTTNTDGK;KPIIGILMQK;LDLTEKDYEILFK;MFQNFPTELLLSLAVEPLTANFHK;NLDGISHAPNAVK;SINGILFPGGSVDLR;TAFYLAEFFVNEAR;YPVYGVQWHPEK;YYIAASYVK	0	0	4	0	0	3	0	0	3	0	0	3	27.1698	0.155193	4	10.6952	4.05718	8	Gamma-glutamyl hydrolase	Hydrolyzes the polyglutamate sidechains of pteroylpolyglutamates. Progressively removes gamma-glutamyl residues from pteroylpoly-gamma-glutamate to yield pteroyl-alpha-glutamate (folic acid) and free glutamate (PubMed:11005824, PubMed:8816764). May play an important role in the bioavailability of dietary pteroylpolyglutamates and in the metabolism of pteroylpolyglutamates and antifolates. {ECO:00…	Secreted, extracellular space {ECO:0000305}. Lysosome {ECO:0000269|PubMed:12643545}. Melanosome {ECO:0000269|PubMed:12643545}. Note=While its intracellular location is primarily the lysosome, most of the enzyme activity is secreted. Identified by mass spectrometry in melanosome fractions from stage I to stage IV. {ECO:0000269|PubMed:12643545}.	azurophil granule lumen#GO:0035578;extracellular exosome#GO:0070062;extracellular region#GO:0005576;extracellular space#GO:0005615;melanosome#GO:0042470;nucleus#GO:0005634;specific granule lumen#GO:0035580;tertiary granule lumen#GO:1904724;vacuole#GO:0005773	exopeptidase activity#GO:0008238;gamma-glutamyl-peptidase activity#GO:0034722;omega peptidase activity#GO:0008242	tetrahydrofolylpolyglutamate metabolic process#GO:0046900
TNXB	P22105;P22105-1	26	AGDEAVFAQYDSFHVDSAAEYYR;AVAVSGLDPAR;DAQGQPQAVPVSGDLR;DRDPNSLLISCAVSYR;EQCTGGCCPASAQAGTGQTDVR;ERPLNVFCDMETDGGGWLVFQR;EVTVQGLEPSR;FGVPSPSTLEPHPR;FLLYGLLGGK;FLLYGLSGR;GFEESEPLTGFLTTVPDGPTQLR;GFEFSVPFTEMK;GPDCAIQTCPGDCR;ILISGLEPSTPYR;LGPISADSTTAPLEK;LGVLTVTDTTPDSMR;LNWEAPPGAFDSFLLR;LQGLIPGAR;LQVVPVAANQR;LSQLSVTDVTTSSLR;MDGQTDFWR;SGTLYSLTLYGLR;TLSPVLESPR;VPSSASAYDQR;VSYQLADGGEPQSVQVDGQAR;YEVTVVSVR	11.4454	6.61232	4	14.9091	7.45938	3	14.1211	7.06472	3	4.98973	5.76165	3	26.4563	0.322666	4	10.5699	4.01345	8	Tenascin-X	Appears to mediate interactions between cells and the extracellular matrix. Substrate-adhesion molecule that appears to inhibit cell migration. Accelerates collagen fibril formation. May play a role in supporting the growth of epithelial tumors. {ECO:0000269|PubMed:17033827}. || This gene encodes a member of the tenascin family of extracellular matrix glycoproteins. The tenascins have anti-adhesi…	Secreted, extracellular space, extracellular matrix.	collagen-containing extracellular matrix#GO:0062023;extracellular exosome#GO:0070062;extracellular matrix#GO:0031012;extracellular region#GO:0005576;extracellular space#GO:0005615;intracellular membrane-bounded organelle#GO:0043231;tenascin complex#GO:0090733	collagen binding#GO:0005518;collagen fibril binding#GO:0098633;extracellular matrix structural constituent#GO:0005201;heparin binding#GO:0008201;integrin binding#GO:0005178	actin cytoskeleton organization#GO:0030036;cell adhesion#GO:0007155;cell-cell adhesion#GO:0098609;cell-matrix adhesion#GO:0007160;collagen fibril organization#GO:0030199;collagen metabolic process#GO:0032963;elastic fiber assembly#GO:0048251;fatty acid metabolic process#GO:0006631;neuron projection development#GO:0031175;positive regulation of cell fate determination#GO:1905935;positive regulatio…
PZP	P20742	54	ALLAYAFSLLGK;APVGHLYQTQAPSAEVEMTSYVLLAYLTAQPAPTSGDLTSATNIVK;ASPAFLASQNTK;AVDQSVLLMKPEAELSVSSVYNLLTVK;AVGYLITGYQR;CVYLQTSMK;DLFHCVSFTLPR;DLTNFPDNVDQQEEEQGHCPR;EAVKEDNLVHWER;EEGTDLEVTANR;EILNSLDK;EILNSLDKEAVK;FEIENCLANK;FRVVSVDENFRPR;GEESYCICGNER;GEVFTLK;GGVEDEATLSAYVTIALLEIPLPVTNPIVR;GSFALSFPVESDVAPIAR;HQDGSYSTFGER;IAQWQSLK;IISIMDEK;IQHPFTVEEFVLPK;IREEGTDLEVTANR;ISASSEVAFLSIQIK;ISEITNIVSK;LEAGINQL…	20.9715	6.992	4	29.4074	1.37315	3	27.4835	0.433558	3	17.5431	6.80837	3	30.823	0.97213	4	26.9647	0.466059	8	Pregnancy zone protein	Is able to inhibit all four classes of proteinases by a unique 'trapping' mechanism. This protein has a peptide stretch, called the 'bait region' which contains specific cleavage sites for different proteinases. When a proteinase cleaves the bait region, a conformational change is induced in the protein which traps the proteinase. The entrapped enzyme remains active against low molecular weight s…	Secreted.	blood microparticle#GO:0072562;extracellular exosome#GO:0070062;extracellular region#GO:0005576;extracellular space#GO:0005615	endopeptidase inhibitor activity#GO:0004866;protease binding#GO:0002020;serine-type endopeptidase inhibitor activity#GO:0004867	female pregnancy#GO:0007565;negative regulation of peptidase activity#GO:0010466
APOA4	P06727	66	AEVSADQVATVMWDYFSQLSNNAK;AKIDQNVEELK;AKIDQNVEELKGR;ALVQQMEQLR;ARISASAEELRQR;ARLLPHANEVSQK;ARLLPHANEVSQKIGDNLR;DKVNSFFSTFK;DKVNSFFSTFKEK;DLRDKVNSFFSTFK;EAVEHLQKSELTQQLNALFQDK;EAVEHLQKSELTQQLNALFQDKLGEVNTYAGDLQK;EEIGKELEELR;EKESQDKTLSLPELEQQQEQQQEQQQEQVQMLAPLES;ELQQRLEPYADQLR;ENADSLQASLR;ENADSLQASLRPHADELK;ESQDKTLSLPELEQQQEQQQEQQQEQVQMLAPLES;GNLRGNTEGLQKSLAELGGHLDQQVEEFR;GNTEGLQK;GRLTPYADEFK;IDQNVE…	30.0619	0.998281	4	29.9229	0.523481	3	31.1555	1.05328	3	28.487	0.617087	3	33.2654	0.436063	4	31.0539	0.245468	8	Apolipoprotein A-IV	May have a role in chylomicrons and VLDL secretion and catabolism. Required for efficient activation of lipoprotein lipase by ApoC-II; potent activator of LCAT. Apoa-IV is a major component of HDL and chylomicrons. || Apoliprotein (apo) A-IV gene contains 3 exons separated by two introns. A sequence polymorphism has been identified in the 3'UTR of the third exon. The primary translation product i…	Secreted.	blood microparticle#GO:0072562;chylomicron#GO:0042627;collagen-containing extracellular matrix#GO:0062023;cytosol#GO:0005829;early endosome#GO:0005769;endoplasmic reticulum lumen#GO:0005788;extracellular exosome#GO:0070062;extracellular region#GO:0005576;extracellular space#GO:0005615;extracellular vesicle#GO:1903561;high-density lipoprotein particle#GO:0034364;low-density lipoprotein particle#GO…	antioxidant activity#GO:0016209;cholesterol transfer activity#GO:0120020;copper ion binding#GO:0005507;identical protein binding#GO:0042802;lipid binding#GO:0008289;lipid transporter activity#GO:0005319;phosphatidylcholine binding#GO:0031210;phosphatidylcholine-sterol O-acyltransferase activator activity#GO:0060228;phospholipid binding#GO:0005543;protein homodimerization activity#GO:0042803	acylglycerol homeostasis#GO:0055090;cholesterol efflux#GO:0033344;cholesterol homeostasis#GO:0042632;cholesterol metabolic process#GO:0008203;chylomicron assembly#GO:0034378;chylomicron remodeling#GO:0034371;high-density lipoprotein particle remodeling#GO:0034375;hydrogen peroxide catabolic process#GO:0042744;innate immune response in mucosa#GO:0002227;leukocyte cell-cell adhesion#GO:0007159;lipi…	3a: lipoproteins; 5a: blood‐derived corona proteins
LCAT	P04180	13	DLLAGLPAPGVEVYCLYGVGLPTPR;FIDGFISLGAPWGGSIKPMLVLASGDNQGIPIMSSIK;ITTTSPWMFPSR;KTEDFFTIWLDLNMFLPLGVDCWIDNTR;LAGYLHTLVQNLVNNGYVR;LDKPDVVNWMCYR;LEPGQQEEYYR;QGPPASPTASPEPPPPE;SSGLVSNAPGVQIR;STELCGLWQGR;TEDFFTIWLDLNMFLPLGVDCWIDNTR;TYIYDHGFPYTDPVGVLYEDGDDTVATR;TYSVEYLDSSK	12.0345	6.95901	4	14.237	7.11947	3	7.40697	7.40697	3	0	0	3	27.2446	0.182534	4	23.5852	0.709454	8	Phosphatidylcholine-sterol acyltransferase	Central enzyme in the extracellular metabolism of plasma lipoproteins. Synthesized mainly in the liver and secreted into plasma where it converts cholesterol and phosphatidylcholines (lecithins) to cholesteryl esters and lysophosphatidylcholines on the surface of high and low density lipoproteins (HDLs and LDLs) (PubMed:10329423, PubMed:19065001, PubMed:26195816). The cholesterol ester is then tr…	Secreted {ECO:0000269|PubMed:10222237, ECO:0000269|PubMed:19065001, ECO:0000269|PubMed:3458198, ECO:0000269|PubMed:8016111, ECO:0000269|PubMed:8820107}. Note=Secreted into blood plasma (PubMed:10222237, PubMed:3458198, PubMed:8820107). Produced in astrocytes and secreted into cerebral spinal fluid (CSF) (PubMed:10222237). {ECO:0000269|PubMed:10222237, ECO:0000269|PubMed:3458198, ECO:0000269|PubMe…	extracellular exosome#GO:0070062;extracellular region#GO:0005576;extracellular space#GO:0005615;high-density lipoprotein particle#GO:0034364	1-alkyl-2-acetylglycerophosphocholine esterase activity#GO:0003847;apolipoprotein A-I binding#GO:0034186;phosphatidylcholine-sterol O-acyltransferase activity#GO:0004607;platelet-activating factor acetyltransferase activity#GO:0047179;sterol ester esterase activity#GO:0004771	cholesterol homeostasis#GO:0042632;cholesterol metabolic process#GO:0008203;cholesterol transport#GO:0030301;high-density lipoprotein particle remodeling#GO:0034375;lipid metabolic process#GO:0006629;lipoprotein biosynthetic process#GO:0042158;phosphatidylcholine biosynthetic process#GO:0006656;phosphatidylcholine metabolic process#GO:0046470;phospholipid metabolic process#GO:0006644;regulation o…
F7	P08709;P08709-2	8	CHEGYSLLADGVSCTPTVEYPCGK;FSLVSGWGQLLDR;GATALELMVLNVPR;LHQPVVLTDHVVPLCLPER;LMTQDCLQQSR;NLIAVLGEHDLSEHDGDEQSR;VAQVIIPSTYVPGTTNHDIALLR;VSQYIEWLQK	0	0	4	0	0	3	0	0	3	0	0	3	26.3587	0.270557	4	10.7063	4.05223	8	Coagulation factor VII	Initiates the extrinsic pathway of blood coagulation. Serine protease that circulates in the blood in a zymogen form. Factor VII is converted to factor VIIa by factor Xa, factor XIIa, factor IXa, or thrombin by minor proteolysis. In the presence of tissue factor and calcium ions, factor VIIa then converts factor X to factor Xa by limited proteolysis. Factor VIIa will also convert factor IX to fac…	Secreted.	collagen-containing extracellular matrix#GO:0062023;endoplasmic reticulum lumen#GO:0005788;extracellular region#GO:0005576;extracellular space#GO:0005615;Golgi lumen#GO:0005796;plasma membrane#GO:0005886;serine-type peptidase complex#GO:1905286;vesicle#GO:0031982	calcium ion binding#GO:0005509;serine-type endopeptidase activity#GO:0004252;serine-type peptidase activity#GO:0008236;signaling receptor binding#GO:0005102	animal organ regeneration#GO:0031100;blood coagulation#GO:0007596;circadian rhythm#GO:0007623;positive regulation of blood coagulation#GO:0030194;positive regulation of cell migration#GO:0030335;positive regulation of leukocyte chemotaxis#GO:0002690;positive regulation of platelet-derived growth factor receptor signaling pathway#GO:0010641;positive regulation of positive chemotaxis#GO:0050927;pos…
PLXDC2	Q6UX71;Q6UX71-2	11	ASVGQDSPEPR;AVDTNRASVGQDSPEPR;DLWVNIDQMEKDK;EIPVLVTQISSTNHPVK;HRQDWVDSGCPEESK;HRQDWVDSGCPEESKEK;IHGILSNTHR;IQQIPNVR;IYGPSDSASR;MLTATQYIAPLMANFDPSVSR;VGLSDAFVVVHR	0	0	4	0	0	3	25.4109	0.160646	3	0	0	3	24.1377	0.455042	4	10.068	3.80608	8	Plexin domain-containing protein 2	May play a role in tumor angiogenesis. {ECO:0000269|PubMed:11559528}.	Membrane {ECO:0000305}; Single-pass type I membrane protein {ECO:0000305}.	membrane#GO:0016020			1b: single‐pass transmembrane proteins
LBP	P18428	18	ATAQMLEVMFK;DFLFLGANVQYMR;FNDKLAEGFPLPLLK;GLQYAAQEGLLALQSELLR;ICEMIQK;ITDKGLQYAAQEGLLALQSELLR;ITGFLKPGK;ITLPDFTGDLR;LAEGFPLPLLK;LQGSFDVSVK;PVPGQGLSLSISDSSIR;RVQLYDLGLQIHK;SFRPFVPR;SPVTLLAAVMSLPEEHNK;SVSSDLQPYLQTLPVTTEIDSFADIDYSLVEAPR;VGLFNAELLEALLNYYILNTFYPK;VQLYDLGLQIHK;VQLYDLGLQIHKDFLFLGANVQYMRV	26.9858	0.263546	4	25.6122	0.664224	3	32.2016	0.515076	3	25.2812	0.303823	3	28.3046	0.222235	4	25.7777	0.296031	8	Lipopolysaccharide-binding protein	Plays a role in the innate immune response. Binds to the lipid A moiety of bacterial lipopolysaccharides (LPS), a glycolipid present in the outer membrane of all Gram-negative bacteria (PubMed:24120359, PubMed:7517398). Acts as an affinity enhancer for CD14, facilitating its association with LPS. Promotes the release of cytokines in response to bacterial lipopolysaccharide (PubMed:24120359, PubMe…	Secreted {ECO:0000269|PubMed:2402637, ECO:0000269|PubMed:24120359, ECO:0000269|PubMed:7517398}. Cytoplasmic granule membrane {ECO:0000250|UniProtKB:P17213}. Note=Membrane- associated in polymorphonuclear Leukocytes (PMN) granules. {ECO:0000250|UniProtKB:P17213}.	cell surface#GO:0009986;extracellular exosome#GO:0070062;extracellular region#GO:0005576;extracellular space#GO:0005615;membrane#GO:0016020	coreceptor activity#GO:0015026;lipopeptide binding#GO:0071723;lipopolysaccharide binding#GO:0001530;lipoteichoic acid binding#GO:0070891;signaling receptor binding#GO:0005102	acute-phase response#GO:0006953;cell surface pattern recognition receptor signaling pathway#GO:0002752;cellular defense response#GO:0006968;cellular response to lipopolysaccharide#GO:0071222;cellular response to lipoteichoic acid#GO:0071223;defense response to Gram-negative bacterium#GO:0050829;defense response to Gram-positive bacterium#GO:0050830;detection of molecule of bacterial origin#GO:003…
ANPEP	P15144	46	ALEQALEK;AQIINDAFNLASAHK;DHSAIPVINR;DLMVLNDVYR;DLTALSNMLPK;DNEETGFGSGTR;DSQYEMDSEFEGELADDLAGFYR;EATDVIIIHSK;EIPENLMDQYSEVNAISTACSNGVPECEEMVSGLFK;ELWILNR;ENSLLFDPLSSSSSNK;EVVLQWFTENSK;FSTEYELQQLEQFK;FSTEYELQQLEQFKK;GVGGSQPPDIDK;GVGGSQPPDIDKTELVEPTEYLVVHLK;KLFNDYGGGSFSFSNLIQAVTR;KQDATSTIISITNNVIGQGLVWDFVQSNWK;KQVTPLFIHFR;KSFPCFDEPAMK;KVVATTQMQAADAR;LFNDYGGGSFSFSNLIQAVTR;LPNTLKPDSYR;MLSSFLSEDVFK;MST…	19.2283	6.44847	4	14.1807	7.10697	3	32.2047	0.625417	3	0	0	3	25.9779	0.324447	4	10.8957	4.12466	8	Aminopeptidase N	Broad specificity aminopeptidase which plays a role in the final digestion of peptides generated from hydrolysis of proteins by gastric and pancreatic proteases. Also involved in the processing of various peptides including peptide hormones, such as angiotensin III and IV, neuropeptides, and chemokines. May also be involved the cleavage of peptides bound to major histocompatibility complex class …	Cell membrane {ECO:0000269|PubMed:2564851, ECO:0000269|PubMed:9056417}; Single-pass type II membrane protein {ECO:0000305|PubMed:1350662}. Note=Also found as a soluble form. {ECO:0000269|PubMed:7902291}.	cytoplasm#GO:0005737;endoplasmic reticulum-Golgi intermediate compartment#GO:0005793;external side of plasma membrane#GO:0009897;extracellular exosome#GO:0070062;extracellular space#GO:0005615;lysosomal membrane#GO:0005765;plasma membrane#GO:0005886;secretory granule membrane#GO:0030667	aminopeptidase activity#GO:0004177;metalloaminopeptidase activity#GO:0070006;metallopeptidase activity#GO:0008237;peptide binding#GO:0042277;signaling receptor activity#GO:0038023;virus receptor activity#GO:0001618;zinc ion binding#GO:0008270	angiogenesis#GO:0001525;cell differentiation#GO:0030154;peptide catabolic process#GO:0043171;proteolysis#GO:0006508	1b: single‐pass transmembrane proteins
AHSG	P02765	29	AALAAFNAQNNGSNFQLEEISR;AHYDLRHTFMGVVSLGSPSGEVSHPR;AQLVPLPPSTYVEFTVSGTDCVAK;AQLVPLPPSTYVEFTVSGTDCVAKEATEAAK;CDSSPDSAEDVR;CDSSPDSAEDVRK;CNLLAEK;CNLLAEKQYGFCK;CNLLAEKQYGFCKATLSEK;CSVRQLKEHAVEGDCDFQLLK;EATEAAKCNLLAEK;EATEAAKCNLLAEKQYGFCK;EHAVEGDCDFQLLK;EHAVEGDCDFQLLKLDGK;EHAVEGDCDFQLLKLDGKFSVVYAK;FSVVYAK;HTFMGVVSLGSPSGEVSHPR;HTFMGVVSLGSPSGEVSHPRKTR;HTLNQIDEVK;HTLNQIDEVKVWPQQPSGELFEIEIDTLETTCHVLDPTPVA…	19.6663	6.57296	4	26.8034	0.795479	3	28.9972	0.436601	3	27.8463	0.473755	3	33.9487	0.243229	4	31.3401	0.310159	8	Alpha-2-HS-glycoprotein	Promotes endocytosis, possesses opsonic properties and influences the mineral phase of bone. Shows affinity for calcium and barium ions. || The protein encoded by this gene is a negatively-charged serum glycoprotein that is synthesized by hepatocytes. The encoded protein consists of two polypeptide chains, which are both cleaved from a proprotein encoded from a single mRNA. It is involved in seve…	Secreted.	blood microparticle#GO:0072562;collagen-containing extracellular matrix#GO:0062023;endoplasmic reticulum lumen#GO:0005788;extracellular exosome#GO:0070062;extracellular matrix#GO:0031012;extracellular region#GO:0005576;extracellular space#GO:0005615;Golgi apparatus#GO:0005794;platelet alpha granule lumen#GO:0031093;secretory granule lumen#GO:0034774	cysteine-type endopeptidase inhibitor activity#GO:0004869;endopeptidase inhibitor activity#GO:0004866;kinase inhibitor activity#GO:0019210	acute-phase response#GO:0006953;negative regulation of bone mineralization#GO:0030502;negative regulation of insulin receptor signaling pathway#GO:0046627;ossification#GO:0001503;pinocytosis#GO:0006907;positive regulation of phagocytosis#GO:0050766;regulation of bone mineralization#GO:0030500;regulation of inflammatory response#GO:0050727;skeletal system development#GO:0001501	5c: adhesion and extracellular matrix proteins
FCGBP	Q9Y6R7	132	AGCVAESTAVCR;AGVQVWLGANGK;AIGYATAADCGR;AISGLTIDGHAVGAK;ALASYVAACQAAGVVIEDWR;APGWDPLCWDECR;AQDFSPCYG;ASQHGSDVVIETDFGLR;AVGGKPAGWQVGGAQGCGECVSK;AVVELVFGLVVTYDWDCQLALSLPAR;AYSHSVSLTR;CECGPGGHVTCQEGAACGPHEECR;CECGPGGHVTCQEGAACGPHEECRLEDGVQACHATGCGR;CFEGCECDDR;CFEGCECDDRFLLSQGVCIPVQDCGCTHNGR;CLANGGIHYITLDGR;CLLPGQSGPLCDALATYAAACQAAGATVHPWR;CREGGEVSCEPSSCGPHETCR;CSCSSSSGLTCQAAGCPPGR;CSVQNGLLGCYPDR;CTCN…	28.5841	0.911498	4	25.1365	0.511923	3	34.801	0.603391	3	19.578	7.6894	3	27.9783	0.427071	4	14.0269	4.14979	8	IgGFc-binding protein	May be involved in the maintenance of the mucosal structure as a gel-like component of the mucosa. {ECO:0000269|PubMed:9182547}.	Secreted {ECO:0000305}.	extracellular exosome#GO:0070062;extracellular matrix#GO:0031012;extracellular space#GO:0005615
IL1RAP	Q9NPH3;Q9NPH3-2	9	CDDWGLDTMR;CPLFEHFLK;DSCFNSPMK;LYIEYGIQR;NEVWWTIDGK;QDRDLEEPINFR;QIQVFEDEPAR;TQILSIK;VAFPLEVVQK	0	0	4	0	0	3	0	0	3	0	0	3	24.7322	0.719869	4	10.6845	4.04095	8	Interleukin-1 receptor accessory protein	Coreceptor for IL1RL2 in the IL-36 signaling system (By similarity). Coreceptor with IL1R1 in the IL-1 signaling system. Associates with IL1R1 bound to IL1B to form the high affinity interleukin-1 receptor complex which mediates interleukin-1-dependent activation of NF-kappa-B and other pathways. Signaling involves the recruitment of adapter molecules such as TOLLIP, MYD88, and IRAK1 or IRAK2 via…	[Isoform 1]: Cell membrane; Single-pass type I membrane protein. [Isoform 2]: Secreted. [Isoform 3]: Secreted.	extracellular region#GO:0005576;glutamatergic synapse#GO:0098978;membrane#GO:0016020;plasma membrane#GO:0005886	coreceptor activity#GO:0015026;interleukin-1 receptor activity#GO:0004908;interleukin-1 receptor binding#GO:0005149;interleukin-33 receptor activity#GO:0002114;NAD+ nucleosidase activity#GO:0003953;NAD+ nucleotidase, cyclic ADP-ribose generating#GO:0061809	immune response#GO:0006955;inflammatory response#GO:0006954;innate immune response#GO:0045087;interleukin-1-mediated signaling pathway#GO:0070498;interleukin-33-mediated signaling pathway#GO:0038172;positive regulation of interleukin-13 production#GO:0032736;positive regulation of interleukin-4 production#GO:0032753;positive regulation of interleukin-5 production#GO:0032754;positive regulation of…	1b: single‐pass transmembrane proteins
C2	P06681	44	ALHQVFEHMLDVSK;AVCKPVRCPAPVSFENGIYTPR;AVISPGFDVFAK;CPAPVSFENGIYTPR;CSSNLVLTGSSER;DFHINLFR;DGNDHSLWR;DHENELLNK;DMTEVISSLENANYK;ECQGNGVWSGTEPICR;EILNINQK;ESASLMVDR;EVVTDQFLCSGTQEDESPCK;EVVTDQFLCSGTQEDESPCKGESGGAVFLER;FFQVGLVSWGLYNPCLGSADK;FFQVGLVSWGLYNPCLGSADKNSR;GALISDQWVLTAAHCFR;GESGGAVFLER;GSPVRQCRPNGMWDGETAVCDNGAGHCPNPGISLGAVR;HAFILQDTK;HAIILLTDGK;KNQGILEFYGDDIALLK;LCKSSGQWQTPGATR;LLGMETMAWQEIR…	19.084	6.36848	4	27.2436	0.328517	3	8.01965	8.01965	3	24.3568	0.831243	3	32.0039	0.107339	4	28.4346	0.476534	8	Complement C2	Component C2 which is part of the classical pathway of the complement system is cleaved by activated factor C1 into two fragments: C2b and C2a. C2a, a serine protease, then combines with complement factor C4b to generate the C3 or C5 convertase. || Component C2 is a serum glycoprotein that functions as part of the classical pathway of the complement system. Activated C1 cleaves C2 into C2a and C2…	Secreted.	extracellular exosome#GO:0070062;extracellular region#GO:0005576;extracellular space#GO:0005615	metal ion binding#GO:0046872;serine-type endopeptidase activity#GO:0004252	complement activation#GO:0006956;complement activation, classical pathway#GO:0006958;innate immune response#GO:0045087;positive regulation of apoptotic cell clearance#GO:2000427;proteolysis#GO:0006508;response to bacterium#GO:0009617;response to lipopolysaccharide#GO:0032496;response to nutrient#GO:0007584;response to thyroid hormone#GO:0097066	5a: blood‐derived corona proteins
CFD	P00746	11	ATLGPAVR;ATLGPAVRPLPWQR;AVPHPDSQPDTIDHDLLLLQLSEK;DSCKGDSGGPLVCGGVLEGVVTSGSR;GDSGGPLVCGGVLEGVVTSGSR;PYMASVQLNGAHLCGGVLVAEQWVLSAAHCLEDAADGK;RPDSLQHVLLPVLDR;VASYAAWIDSVLA;VDRDVAPGTLCDVAGWGIVNHAGR;VQVLLGAHSLSQPEPSK;VQVLLGAHSLSQPEPSKR	0	0	4	0	0	3	0	0	3	5.30903	6.13034	3	28.4216	0.256719	4	14.634	4.29735	8	Complement factor D	Factor D cleaves factor B when the latter is complexed with factor C3b, activating the C3bbb complex, which then becomes the C3 convertase of the alternate pathway. Its function is homologous to that of C1s in the classical pathway. || This gene encodes a member of the S1, or chymotrypsin, family of serine peptidases. This protease catalyzes the cleavage of factor B, the rate-limiting step of the…	Secreted.	extracellular exosome#GO:0070062;extracellular region#GO:0005576;ficolin-1-rich granule lumen#GO:1904813;platelet alpha granule lumen#GO:0031093;secretory granule lumen#GO:0034774	serine-type endopeptidase activity#GO:0004252;serine-type peptidase activity#GO:0008236	complement activation#GO:0006956;complement activation, alternative pathway#GO:0006957;proteolysis#GO:0006508;response to bacterium#GO:0009617	5a: blood‐derived corona proteins
LILRA3	Q8N6C8-3	10	AIFSVGPVSPSR;APYVWSLPSDLLGLLVPGVSK;CQGSLETQEYHLYR;IPQELVK;KPSLSVQPGPVVAPGEK;LTFQCGSDAGYDR;PTLWAEPGSVITQGSPVTLR;TALWITR;YCCIYGSHTAGLSESSDPLELVVTGAYSK;YQAEFPMSPVTSAHAGTYR	0	0	4	0	0	3	0	0	3	0	0	3	18.6867	6.23202	4	5.11237	3.35258	8	Leukocyte immunoglobulin-like receptor subfamily A member 3	Acts as a soluble receptor for class I MHC antigens. Binds both classical and non-classical HLA class I molecules but with reduced affinities compared to LILRB1 or LILRB2. Binds with high affinity to the surface of monocytes, leading to abolish LPS-induced TNF-alpha production by monocytes. {ECO:0000269|PubMed:21559424, ECO:0000269|PubMed:24085305}. || This gene encodes a member of a family of im…	Secreted {ECO:0000305}.	extracellular region#GO:0005576;ficolin-1-rich granule membrane#GO:0101003;plasma membrane#GO:0005886;specific granule membrane#GO:0035579;tertiary granule membrane#GO:0070821	inhibitory MHC class I receptor activity#GO:0032396	adaptive immune response#GO:0002250;immune response-regulating signaling pathway#GO:0002764;interleukin-10-mediated signaling pathway#GO:0140105
CRTAC1	Q9NQ79;Q9NQ79-2	18	DEASSVEVTWPDGK;DEDTLQDPAPLECGQGFSQQENGHCMDTNECIQFPFVCPR;DKPVCVNTYGSYR;DVAAEAGVSK;EHGDPLIEELNPGDALEPEGR;GDGTFVDAAASAGVDDPHQHGR;GNQGFNNNWLR;GTGGVVTDFDGDGMLDLILSHGESMAQPLSVFR;GVALADFNR;GVASLFAGR;GVSVGPILSSSASDIFCDNENGPNFLFHNR;IIDGGSGYLCEMEPVAHFGLGK;LVNIAVDER;NVASGEMNSVLEILYPR;RLVNIAVDER;SSPYYALR;WEDILSDEVNVAR;YSIYIANYAYGNVGPDALIEMDPEASDLSR	0	0	4	7.13385	7.13385	3	8.1995	8.1995	3	0	0	3	26.4683	0.328576	4	13.7128	4.02597	8	Cartilage acidic protein 1	This gene encodes a glycosylated extracellular matrix protein that is found in the interterritorial matrix of articular deep zone cartilage. This protein is used as a marker to distinguish chondrocytes from osteoblasts and mesenchymal stem cells in culture. The presence of FG-GAP motifs and an RGD integrin-binding motif suggests that this protein may be involved in cell-cell or cell-matrix intera…	Secreted, extracellular space, extracellular matrix {ECO:0000269|PubMed:17074475}.	extracellular exosome#GO:0070062	calcium ion binding#GO:0005509	axonal fasciculation#GO:0007413
MB	P68082	14	GHHEAELKPLAQSHATK;GLSDGEWQQVLNVWGK;GLSDGEWQQVLNVWGKVEADIAGHGQEVLIR;GLSDGEWQQVLNVWGKVEADIAGHGQEVLIRLFTGHPETLEK;HGTVVLTALGGILK;HGTVVLTALGGILKK;HKIPIKYLEFISDAIIHVLHSK;HPGDFGADAQGAMTK;IPIKYLEFISDAIIHVLHSK;KGHHEAELKPLAQSHATK;LFTGHPETLEK;VEADIAGHGQEVLIR;YKELGFQG;YLEFISDAIIHVLHSK	21.7525	7.25976	4	18.08	9.04273	3	30.294	1.81675	3	23.6891	1.4178	3	26.9072	1.06161	4	12.1432	4.64981	8	Myoglobin	Monomeric heme protein which primary function is to store oxygen and facilitate its diffusion within muscle tissues. Reversibly binds oxygen through a pentacoordinated heme iron and enables its timely and efficient release as needed during periods of heightened demand (PubMed:30918256, PubMed:34679218). Depending on the oxidative conditions of tissues and cells, and in addition to its ability to …	Cytoplasm, sarcoplasm {ECO:0000269|PubMed:30918256}.	cytosol#GO:0005829;extracellular exosome#GO:0070062;sarcoplasm#GO:0016528	heme binding#GO:0020037;metal ion binding#GO:0046872;nitrite reductase activity#GO:0098809;oxygen binding#GO:0019825;oxygen carrier activity#GO:0005344;peroxidase activity#GO:0004601	brown fat cell differentiation#GO:0050873;enucleate erythrocyte differentiation#GO:0043353;heart development#GO:0007507;oxygen transport#GO:0015671;removal of superoxide radicals#GO:0019430;response to hypoxia#GO:0001666
CLU	P10909;P10909-2	34	ASSIIDELFQDR;ASSIIDELFQDRFFTR;CREILSVDCSTNNPSQAK;CREILSVDCSTNNPSQAKLR;EILSVDCSTNNPSQAK;EILSVDCSTNNPSQAKLR;EIQNAVNGVK;EIQNAVNGVKQIK;ELDESLQVAER;EPQDTYHYLPFSLPHR;FMETVAEK;FMETVAEKALQEYR;IDSLLENDR;IDSLLENDRQQTHMLDVMQDHFSR;KNPKFMETVAEK;KTLLSNLEEAK;KTLLSNLEEAKK;KYNELLK;KYNELLKSYQWK;LFDSDPITVTVPVEVSR;LRRELDESLQVAER;LTRKYNELLK;QIKTLIEKTNEER;QQTHMLDVMQDHFSR;QTCMKFYAR;RELDESLQVAER;RELDESLQVAERLTR;RPHFFFPK…	29.22	0.6307	4	29.6551	0.631856	3	33.0138	0.748832	3	27.848	0.835816	3	32.8147	0.152733	4	30.2883	0.224594	8	Clusterin	[Isoform 1]: Functions as extracellular chaperone that prevents aggregation of non native proteins (PubMed:11123922, PubMed:19535339). Prevents stress-induced aggregation of blood plasma proteins (PubMed:11123922, PubMed:12176985, PubMed:17260971, PubMed:19996109). Inhibits formation of amyloid fibrils by APP, APOC2, B2M, CALCA, CSN3, SNCA and aggregation-prone LYZ variants (in vitro) (PubMed:120…	[Isoform 1]: Secreted {ECO:0000269|PubMed:11123922, ECO:0000269|PubMed:17260971, ECO:0000269|PubMed:17412999, ECO:0000269|PubMed:17451556, ECO:0000269|PubMed:2387851, ECO:0000269|PubMed:24073260, ECO:0000269|PubMed:2780565, ECO:0000269|PubMed:3154963, ECO:0000269|PubMed:8292612, ECO:0000269|PubMed:8328966}. Note=Can retrotranslocate from the secretory compartments to the cytosol upon cellular str…	apical dendrite#GO:0097440;blood microparticle#GO:0072562;cell surface#GO:0009986;chromaffin granule#GO:0042583;collagen-containing extracellular matrix#GO:0062023;cytoplasm#GO:0005737;cytosol#GO:0005829;extracellular exosome#GO:0070062;extracellular region#GO:0005576;extracellular space#GO:0005615;Golgi apparatus#GO:0005794;intracellular membrane-bounded organelle#GO:0043231;mitochondrial inner …	amyloid-beta binding#GO:0001540;low-density lipoprotein particle receptor binding#GO:0050750;misfolded protein binding#GO:0051787;protein carrier chaperone#GO:0140597;protein-containing complex binding#GO:0044877;protein-folding chaperone binding#GO:0051087;receptor ligand activity#GO:0048018;signaling receptor binding#GO:0005102;tau protein binding#GO:0048156;ubiquitin protein ligase binding#GO:…	amyloid-beta clearance#GO:0097242;cell morphogenesis#GO:0000902;central nervous system myelin maintenance#GO:0032286;chaperone-mediated protein complex assembly#GO:0051131;chaperone-mediated protein folding#GO:0061077;complement activation#GO:0006956;complement activation, classical pathway#GO:0006958;immune complex clearance#GO:0002434;innate immune response#GO:0045087;intrinsic apoptotic signal…
CDH5	P33151;P33151-2	10	EYFAIDNSGR;GKEYFAIDNSGR;HSIGYSIR;KPLIGTVLAMDPDAAR;VDAETGDVFAIER;VHDVNDNWPVFTHR;VHFLPVVISDNGMPSR;YEIVVEAR;YMSPPAGNR;YTFVVPEDTR	4.69077	4.69077	4	0	0	3	15.0242	7.51222	3	0	0	3	26.5294	0.169775	4	13.9457	4.08756	8	Cadherin-5	Cadherins are calcium-dependent cell adhesion proteins (By similarity). They preferentially interact with themselves in a homophilic manner in connecting cells; cadherins may thus contribute to the sorting of heterogeneous cell types (PubMed:21269602). This cadherin may play a important role in endothelial cell biology through control of the cohesion and organization of the intercellular junction…	Cell junction, adherens junction {ECO:0000269|PubMed:20332120, ECO:0000269|PubMed:21183689}. Cell membrane {ECO:0000269|PubMed:15980433, ECO:0000305|PubMed:20332120}; Single-pass type I membrane protein {ECO:0000305|PubMed:20332120}. Cytoplasm {ECO:0000250|UniProtKB:P55284}. Note=Found at cell-cell boundaries and probably at cell-matrix boundaries. KRIT1 and CDH5 reciprocally regulate their local…	adherens junction#GO:0005912;bicellular tight junction#GO:0005923;catenin complex#GO:0016342;cell junction#GO:0030054;cell surface#GO:0009986;cell-cell junction#GO:0005911;cytoplasm#GO:0005737;external side of plasma membrane#GO:0009897;membrane#GO:0016020;nuclear membrane#GO:0031965;nucleoplasm#GO:0005654;plasma membrane#GO:0005886	beta-catenin binding#GO:0008013;BMP receptor binding#GO:0070700;cadherin binding#GO:0045296;calcium ion binding#GO:0005509;fibrinogen binding#GO:0070051;protein phosphatase binding#GO:0019903;protein tyrosine kinase binding#GO:1990782;signaling receptor binding#GO:0005102;transmembrane transporter binding#GO:0044325;vascular endothelial growth factor receptor 2 binding#GO:0043184	adherens junction organization#GO:0034332;bicellular tight junction assembly#GO:0070830;blood vessel endothelial cell migration#GO:0043534;blood vessel maturation#GO:0001955;calcium-dependent cell-cell adhesion via plasma membrane cell adhesion molecules#GO:0016339;cell migration#GO:0016477;cell morphogenesis#GO:0000902;cell-cell adhesion#GO:0098609;cell-cell adhesion mediated by cadherin#GO:0044…	1b: single‐pass transmembrane proteins
KRT9	P35527	50	DIENQYETQITQIEHEVSSSGQEVQSSAK;DQIVDLTVGNNK;EEMSQLTGQNSGDVNVEINVAPGK;EIETYHNLLEGGQEDFESSGAGK;FEMEQNLR;FSSSGGGGGGGR;FSSSGGGGGGGRFSSSSGYGGGSSR;FSSSSGYGGGSSR;GGGGSFGYSYGGGSGGGFSASSLGGGFGGGSR;GGSGGSHGGGSGFGGESGGSYGGGEEASGSGGGYGGGSGK;GGSGGSHGGGSGFGGESGGSYGGGEEASGSGGGYGGGSGKSSHS;GGSGGSYGGGGSGGGYGGGSGSR;GGSGGSYGR;GGSGGSYGRGSRGGSGGSYGGGGSGGGYGGGSGSR;GSRGGSGGSYGGGGSGGGYGGGSGSR;HGVQELEIELQSQLSK;HGVQELEIELQS…	28.5611	0.809875	4	26.6969	0.949976	3	33.5085	0.617681	3	27.1685	0.525404	3	30.0372	0.317048	4	15.8882	4.704	8	Keratin, type I cytoskeletal 9	May serve an important special function either in the mature palmar and plantar skin tissue or in the morphogenetic program of the formation of these tissues. Plays a role in keratin filament assembly. {ECO:0000269|PubMed:10218578, ECO:0000269|PubMed:7507869}. || This gene encodes the type I keratin 9, an intermediate filament chain expressed only in the terminally differentiated epidermis of pal…		cytoskeleton#GO:0005856;cytosol#GO:0005829;extracellular exosome#GO:0070062;extracellular space#GO:0005615;keratin filament#GO:0045095;membrane#GO:0016020;nucleus#GO:0005634	structural constituent of cytoskeleton#GO:0005200	epidermis development#GO:0008544;epithelial cell differentiation#GO:0030855;intermediate filament organization#GO:0045109;skin development#GO:0043588;spermatogenesis#GO:0007283
ACTC1	P68032	5	KYSVWIGGSILASLSTFQQMWISK;MTQIMFETFNVPAMYVAIQAVLSLYASGR;VAPEEHPTLLTEAPLNPK;YPIEHGIITNWDDMEK;YSVWIGGSILASLSTFQQMWISK	0	0	4	0	0	3	28.4075	0.675807	3	17.0732	6.58928	3	25.3055	0.295559	4	11.7806	4.46082	8	Actin, alpha cardiac muscle 1	Actins are highly conserved proteins that are involved in various types of cell motility and are ubiquitously expressed in all eukaryotic cells. || Actins are highly conserved proteins that are involved in various types of cell motility. Polymerization of globular actin (G-actin) leads to a structural filament (F-actin) in the form of a two-stranded helix. Each actin can bind to four others. The …	Cytoplasm, cytoskeleton.	actin filament#GO:0005884;blood microparticle#GO:0072562;cell body#GO:0044297;cytoplasm#GO:0005737;cytosol#GO:0005829;extracellular exosome#GO:0070062;extracellular space#GO:0005615;filopodium#GO:0030175;focal adhesion#GO:0005925;glutamatergic synapse#GO:0098978;I band#GO:0031674;lamellipodium#GO:0030027;membrane#GO:0016020;sarcomere#GO:0030017	ATP binding#GO:0005524;hydrolase activity#GO:0016787;microfilament motor activity#GO:0000146;myosin binding#GO:0017022	actin filament organization#GO:0007015;actin filament-based movement#GO:0030048;actin-myosin filament sliding#GO:0033275;actomyosin structure organization#GO:0031032;cardiac muscle tissue morphogenesis#GO:0055008;cardiac myofibril assembly#GO:0055003;heart contraction#GO:0060047;mesenchyme migration#GO:0090131;negative regulation of apoptotic process#GO:0043066;positive regulation of gene express…	2b: promiscuous incorporation into EVs (and possibly NVEPs)
CFHR5	Q9BXR6	18	AICQEGKFEYPICE;AMISSPPFR;CLDPCVVSEENMNK;EIVCKDGRWQSLPR;ENYLLPEAK;FEYPICE;GWSTPPICSFTK;IQCVDGEWTTLPTCVEQVK;ITCTEEGWSPTPK;KEEYGHNEVVEYDCNPNFIINGPK;KIQCVDGEWTTLPTCVEQVK;LQGSVTVTCR;MCSFPFVK;NGHSESSGLIHLEGDTVQIICNTGYSLQNNEK;TCGYIPELEYGYVQPSVPPYQHGVSVEVNCR;TGDAVEFQCK;VGSDSVQCYQFGWSPNFPTCK;WNPEVDCTEK	0	0	4	15.0018	7.50708	3	7.40111	7.40111	3	27.659	1.18994	3	26.7252	0.444384	4	12.7731	4.84382	8	Complement factor H-related protein 5	Involved in complement regulation. The dimerized forms have avidity for tissue-bound complement fragments and efficiently compete with the physiological complement inhibitor CFH. {ECO:0000269|PubMed:23487775}. || This gene is a member of a small complement factor H (CFH) gene cluster on chromosome 1. Each member of this gene family contains multiple short consensus repeats (SCRs) typical of regul…	Secreted.	extracellular region#GO:0005576;extracellular space#GO:0005615;protein-containing complex#GO:0032991	complement component C3b binding#GO:0001851;identical protein binding#GO:0042802;protein heterodimerization activity#GO:0046982	complement activation#GO:0006956;complement activation, alternative pathway#GO:0006957;cytolysis by host of symbiont cells#GO:0051838;negative regulation of protein binding#GO:0032091	5a: blood‐derived corona proteins
CFHR4	Q92496;Q92496-2	11	CIHPCIITEENMNK;CISMKPCEFPEIQHGHLYYENTR;EGIVEYPR;EGIVEYPRCE;FCDMPVFENSR;SDIEIENGFISESSSIYILNK;TGDTIEFMCK;VEYQCQSYYELQGSK;VYLPWSR;VYVPQSR;YVTCSNGDWSEPPR	5.49112	5.49112	4	20.8168	1.82272	3	26.2075	0.405691	3	16.4281	6.40882	3	26.1547	0.46951	4	14.1639	4.16407	8	Complement factor H-related protein 4	Involved in complement regulation. Can associate with lipoproteins and may play a role in lipid metabolism. || This gene is a member of the complement factor H (CFH) gene family, and encodes one of the 5 CFH-related (CFHR) proteins. These 5 genes are closely linked to the CFH gene on chromosome 1q31-q32. The CFHRs are secreted plasma proteins synthesized primarily by the hepatocytes, and composed…	Secreted.	extracellular region#GO:0005576;extracellular space#GO:0005615	complement component C3b binding#GO:0001851;lipid transporter activity#GO:0005319	complement activation#GO:0006956	5a: blood‐derived corona proteins
IGHD	P01880;P01880-1	14	APDVFPIISGCR;ATFTCFVVGSDLK;DAHLTWEVAGK;DKATFTCFVVGSDLK;DNSPVVLACLITGYHPTSVTVTWYMGTQSQPQR;DSYYMTSSQLSTPLQQWR;EPAAQAPVK;LSLNLLASSDPPEAASWLLCEVSGFSPPNILLMWLEDQR;SLWNAGTSVTCTLNHPSLPPQR;STTFWAWSVLR;TFPEIQR;TPECPSHTQPLGVYLLTPAVQDLWLR;VPAPPSPQPATYTCVVSHEDSR;VPTGGVEEGLLER	20.0562	6.68631	4	28.3701	0.147863	3	26.5156	0.43313	3	20.7003	7.96864	3	11.9931	6.93411	4	23.8484	3.4457	8	Immunoglobulin heavy constant delta	Constant region of immunoglobulin heavy chains. Immunoglobulins, also known as antibodies, are membrane-bound or secreted glycoproteins produced by B lymphocytes. In the recognition phase of humoral immunity, the membrane-bound immunoglobulins serve as receptors which, upon binding of a specific antigen, trigger the clonal expansion and differentiation of B lymphocytes into immunoglobulins- secre…	[Isoform 1]: Secreted {ECO:0000303|PubMed:11282392}. [Isoform 2]: Cell membrane; Single-pass type I membrane protein {ECO:0000303|PubMed:11282392}.	blood microparticle#GO:0072562;extracellular exosome#GO:0070062;extracellular space#GO:0005615;IgD immunoglobulin complex#GO:0071738;plasma membrane#GO:0005886	antigen binding#GO:0003823	adaptive immune response#GO:0002250;B cell receptor signaling pathway#GO:0050853;immune response#GO:0006955;immunoglobulin mediated immune response#GO:0016064;positive regulation of interleukin-1 production#GO:0032732	1b: single‐pass transmembrane proteins; 3b: protein and protein/nucleic acid aggregates
A2M	P01023	133	AAQVTIQSSGTFSSK;AFQPFFVELTMPYSVIR;AFQPFFVELTMPYSVIRGEAFTLK;AFQPFFVELTMPYSVIRGEAFTLKATVLNYLPK;AGAFCLSEDAGLGISSTASLR;AHTSFQISLSVSYTGSR;AIGYLNTGYQR;ALLAYAFALAGNQDK;ALLAYAFALAGNQDKR;ALLAYAFALAGNQDKRK;APVGHFYEPQAPSAEVEMTSYVLLAYLTAQPAPTSEDLTSATNIVK;ATVLNYLPK;AVDQSVLLMK;AVDQSVLLMKPDAELSASSVYNLLPEK;AYIFIDEAHITQALIWLSQR;DLKPAIVK;DLKPAIVKVYDYYETDEFAIAEYNAPCSK;DLTGFPGPLNDQDNEDCINR;DMYSFLEDMGLK;DNSVHWER;DNSV…	35.9379	1.09488	4	35.4475	0.0930271	3	36.7869	0.742941	3	34.5079	0.38535	3	34.2793	1.08123	4	34.9355	0.249635	8	Alpha-2-macroglobulin	Is able to inhibit all four classes of proteinases by a unique 'trapping' mechanism. This protein has a peptide stretch, called the 'bait region' which contains specific cleavage sites for different proteinases. When a proteinase cleaves the bait region, a conformational change is induced in the protein which traps the proteinase. The entrapped enzyme remains active against low molecular weight s…	Secreted {ECO:0000269|PubMed:6203908}.	blood microparticle#GO:0072562;collagen-containing extracellular matrix#GO:0062023;extracellular exosome#GO:0070062;extracellular region#GO:0005576;extracellular space#GO:0005615;platelet alpha granule lumen#GO:0031093	brain-derived neurotrophic factor binding#GO:0048403;calcium-dependent protein binding#GO:0048306;endopeptidase inhibitor activity#GO:0004866;enzyme binding#GO:0019899;growth factor binding#GO:0019838;identical protein binding#GO:0042802;interleukin-1 binding#GO:0019966;interleukin-8 binding#GO:0019959;nerve growth factor binding#GO:0048406;protease binding#GO:0002020;serine-type endopeptidase in…	acute inflammatory response to antigenic stimulus#GO:0002438;acute-phase response#GO:0006953;embryonic liver development#GO:1990402;luteinization#GO:0001553;negative regulation of complement activation, lectin pathway#GO:0001869;negative regulation of peptidase activity#GO:0010466;response to carbon dioxide#GO:0010037;response to glucocorticoid#GO:0051384;response to nutrient#GO:0007584;response …	3b: protein and protein/nucleic acid aggregates
SERPINA5	P05154	19	AAAATGTIFTFR;AKWETSFNHK;ALASAAPSQSIFFSPVSISMSLAMLSLGAGSSTK;AVVEVDESGTR;DFTFDLYR;DGFQLSLGNALFTDLVVDLQDTFVSAMK;EDQYHYLLDR;FSIEGSYQLEK;GFQQLLQELNQPR;GTQEQDFYVTSETVVR;LVFNRPFLMFIVDNNILFLGK;MQILEGLGLNLQK;MQQVENGLSEK;NLDSNAVVIMVNYIFFK;QINDYVAK;QLELYLPK;RDFTFDLYR;RVEDLHVGATVAPSSR;TLYLADTFPTNFR	11.5231	6.65446	4	25.6377	0.503908	3	25.246	0.133126	3	18.6948	7.19696	3	29.9256	0.118436	4	16.1659	4.74617	8	Plasma serine protease inhibitor	Heparin-dependent serine protease inhibitor acting in body fluids and secretions. Inactivates serine proteases by binding irreversibly to their serine activation site. Involved in the regulation of intravascular and extravascular proteolytic activities. Plays hemostatic roles in the blood plasma. Acts as a procoagulant and pro-inflammatory factor by inhibiting the anticoagulant activated protein …	Secreted, extracellular space {ECO:0000269|PubMed:1725227, ECO:0000269|PubMed:18467335, ECO:0000269|PubMed:7521127, ECO:0000269|PubMed:8536714, ECO:0000269|PubMed:9510955, ECO:0000269|PubMed:9556620}. Note=Localized on the plasma membrane overlying the acrosomal head of spermatozoa of ependymal spermatozoa and ejaculated sperm. Localized at the equatorial segment of acrosome-reacted spermatozoa. …	acrosomal membrane#GO:0002080;external side of plasma membrane#GO:0009897;extracellular exosome#GO:0070062;extracellular region#GO:0005576;extracellular space#GO:0005615;membrane#GO:0016020;platelet alpha granule#GO:0031091;platelet dense tubular network#GO:0031094;protein C inhibitor-coagulation factor V complex#GO:0097181;protein C inhibitor-coagulation factor Xa complex#GO:0097182;protein C in…	acrosin binding#GO:0032190;glycosaminoglycan binding#GO:0005539;heparin binding#GO:0008201;phosphatidylcholine binding#GO:0031210;protease binding#GO:0002020;retinoic acid binding#GO:0001972;serine-type endopeptidase inhibitor activity#GO:0004867	fusion of sperm to egg plasma membrane involved in single fertilization#GO:0007342;lipid transport#GO:0006869;negative regulation of hydrolase activity#GO:0051346;negative regulation of peptidase activity#GO:0010466;spermatogenesis#GO:0007283
KRT2	P35908	55	AAFGGSGGRGSSSGGGYSSGSSSYGSGGR;AQYEEIAQR;DVDNAYMIK;DYQELMNVK;EIKIEISELNR;FASFIDK;FASFIDKVR;FGGFGGPGGVGGLGGPGGFGPGGYPGGIHEVSVNQSLLQPLNVK;GFSSGSAVVSGGSR;GGGFGGGSSFGGGSGFSGGGFGGGGFGGGR;GGGGGGFRGFSSGSAVVSGGSR;GGSGGGGSISGGGYGSGGGSGGR;GGSISGGGYGSGGGK;GGSSSGGGYGSGGGGSSSVK;GSSSGGGYSSGSSSYGSGGR;HGGGGGGFGGGGFGSR;KDVDNAYMIK;KLLEGEECR;KYEDEINKR;LALDVEIATYR;LLEGEECR;LLRDYQELMNVK;LNDLEEALQQAK;LNDLEEALQQAKEDLAR;…	28.2563	0.72594	4	26.1621	1.1726	3	32.8886	0.795158	3	27.1659	1.68992	3	30.786	0.895947	4	14.7779	5.59267	8	Keratin, type II cytoskeletal 2 epidermal	Probably contributes to terminal cornification (PubMed:1380918). Associated with keratinocyte activation, proliferation and keratinization (PubMed:12598329). Required for maintenance of corneocytes and keratin filaments in suprabasal keratinocytes in the epidermis of the ear, potentially via moderation of expression and localization of keratins and their partner proteins (By similarity). Plays a …	Cytoplasm {ECO:0000269|PubMed:32179842}.	cornified envelope#GO:0001533;cytoplasm#GO:0005737;cytosol#GO:0005829;extracellular exosome#GO:0070062;extracellular space#GO:0005615;intermediate filament#GO:0005882;keratin filament#GO:0045095;membrane#GO:0016020;nucleus#GO:0005634	cytoskeletal protein binding#GO:0008092;structural constituent of cytoskeleton#GO:0005200;structural constituent of skin epidermis#GO:0030280	epidermis development#GO:0008544;intermediate filament organization#GO:0045109;keratinization#GO:0031424;keratinocyte activation#GO:0032980;keratinocyte development#GO:0003334;keratinocyte migration#GO:0051546;keratinocyte proliferation#GO:0043616;peptide cross-linking#GO:0018149;positive regulation of epidermis development#GO:0045684
QSOX1	O00391;O00391-2	22	AHFSPSNIILDFPAAGSAAR;AWRPALYLAALDCAEETNSAVCR;DCASHFEQMAAASMHR;DFNIPGFPTVR;EVALDLSQHK;FGVTDFPSCYLLFR;GYVHYFFGCR;IYMADLESALHYILR;LAGAPSEDPQFPK;LDVPVWDVEATLNFLK;LEEIDGFFAR;NGSGAVFPVAGADVQTLR;NNEEYLALIFEK;PALYLAALDCAEETNSAVCR;PLVQNFLHSVNEWLK;RDVQNVAAAPELAMGALELESR;RVLNTEANVVR;SALYSPSDPLTLLQADTVR;SFYTAYLQR;VGSPNAAVLWLWSSHNR;VLNTEANVVR;VPVLMESR	0	0	4	15.6052	7.81675	3	24.9106	0.574735	3	15.2197	5.8823	3	28.0461	0.188003	4	20.142	2.89312	8	Sulfhydryl oxidase 1	Catalyzes the oxidation of sulfhydryl groups in peptide and protein thiols to disulfides with the reduction of oxygen to hydrogen peroxide (PubMed:17331072, PubMed:18393449, PubMed:23704371, PubMed:23867277, PubMed:30367560). Plays a role in disulfide bond formation in a variety of extracellular proteins (PubMed:17331072, PubMed:22801504, PubMed:23867277, PubMed:30367560). In fibroblasts, require…	[Isoform 1]: Golgi apparatus membrane {ECO:0000269|PubMed:17331072, ECO:0000269|PubMed:23704371}; Single-pass membrane protein {ECO:0000305|PubMed:17331072}. Secreted {ECO:0000269|PubMed:29757379}. Note=A small proportion is secreted, probably via a proteolytic cleavage that removes the membrane anchor. {ECO:0000305|PubMed:29757379}. [Isoform 2]: Secreted {ECO:0000269|PubMed:10708601}. Note=Found…	endoplasmic reticulum lumen#GO:0005788;extracellular exosome#GO:0070062;extracellular region#GO:0005576;extracellular space#GO:0005615;Golgi apparatus#GO:0005794;Golgi membrane#GO:0000139;intercellular bridge#GO:0045171;intracellular membrane-bounded organelle#GO:0043231;platelet alpha granule lumen#GO:0031093;specific granule lumen#GO:0035580;tertiary granule lumen#GO:1904724	FAD binding#GO:0071949;flavin-dependent sulfhydryl oxidase activity#GO:0016971;protein disulfide isomerase activity#GO:0003756	extracellular matrix assembly#GO:0085029;negative regulation of macroautophagy#GO:0016242;protein folding#GO:0006457	1b: single‐pass transmembrane proteins
DEFA1	P59665	5	ADEVAAAPEQIAADIPEVVVSLAWDESLAPK;IPACIAGER;RYGTCIYQGR;YGTCIYQGR;YGTCIYQGRLWAFCC	0	0	4	0	0	3	0	0	3	0	0	3	24.1651	0.18687	4	11.907	4.50152	8	Neutrophil defensin 1	Effector molecule of the innate immune system that acts via antibiotic-like properties against a broad array of infectious agents including bacteria, fungi, and viruses or by promoting the activation and maturation of some APCs (PubMed:15616305, PubMed:17142766, PubMed:20220136, PubMed:24236072). Interacts with the essential precursor of cell wall synthesis lipid II to inhibit bacterial cell wall…	Secreted.	azurophil granule lumen#GO:0035578;collagen-containing extracellular matrix#GO:0062023;extracellular exosome#GO:0070062;extracellular region#GO:0005576;extracellular space#GO:0005615;Golgi lumen#GO:0005796	pore-forming activity#GO:0140911	antibacterial humoral response#GO:0019731;antimicrobial humoral immune response mediated by antimicrobial peptide#GO:0061844;cellular response to lipopolysaccharide#GO:0071222;chemotaxis#GO:0006935;defense response to fungus#GO:0050832;defense response to Gram-negative bacterium#GO:0050829;defense response to Gram-positive bacterium#GO:0050830;defense response to protozoan#GO:0042832;defense resp…
SPP2	Q13103	6	DALSASVVK;DSGEDPATCAFQR;DYYVSTAVCR;KDSGEDPATCAFQR;VNSQSLSPYLFR;VSAQQVQGVHAR	17.2201	5.74764	4	7.61434	7.61434	3	25.5771	0.573308	3	10.9608	7.30909	3	25.4598	0.309203	4	13.9265	4.11767	8	Secreted phosphoprotein 24	Could coordinate an aspect of bone turnover. {ECO:0000250}. || This gene encodes a secreted phosphoprotein that is a member of the cystatin superfamily. [provided by RefSeq, Oct 2008].	Secreted.	collagen-containing extracellular matrix#GO:0062023;endoplasmic reticulum lumen#GO:0005788;extracellular region#GO:0005576;platelet dense granule lumen#GO:0031089	endopeptidase inhibitor activity#GO:0004866	bone remodeling#GO:0046849;skeletal system development#GO:0001501
KRT1	P04264	58	AEAESLYQSK;AQYEDIAQK;DVDGAYMTK;DYQELMNTK;DYQELMNTKLALDLEIATYRTLLEGEESR;FLEQQNQVLQTK;FLEQQNQVLQTKWELLQQVDTSTR;FLEQQNQVLQTKWELLQQVDTSTRTHNLEPYFESFINNLR;FSSCGGGGGSFGAGGGFGSR;FVSTTYSGVTR;GGGGGGYGSGGSSYGSGGGSYGSGGGGGGGR;GGSGGGGGGSSGGR;GSGGGSSGGSIGGR;GSYGSGGSSYGSGGGSYGSGGGGGGHGSYGSGSSSGGYR;IEISELNR;KDVDGAYMTK;KQISNLQQSISDAEQR;LALDLEIATYR;LDNLQQEIDFLTALYQAELSQMQTQISETNVILSMDNNR;LDSELKNMQDMVEDYR;LLRDYQEL…	30.1446	0.828364	4	28.3935	0.839028	3	34.6811	0.729011	3	28.6838	0.245429	3	31.1915	0.287915	4	17.5356	5.16865	8	Keratin, type II cytoskeletal 1	May regulate the activity of kinases such as PKC and SRC via binding to integrin beta-1 (ITB1) and the receptor of activated protein C kinase 1 (RACK1). In complex with C1QBP is a high affinity receptor for kininogen-1/HMWK. {ECO:0000269|PubMed:17956333, ECO:0000269|PubMed:21544310}. || The protein encoded by this gene is a member of the keratin gene family. The type II cytokeratins consist of ba…	Cell membrane {ECO:0000269|PubMed:17956333}. Cytoplasm {ECO:0000269|PubMed:32179842}.	blood microparticle#GO:0072562;collagen-containing extracellular matrix#GO:0062023;cornified envelope#GO:0001533;cytoplasm#GO:0005737;cytoskeleton#GO:0005856;cytosol#GO:0005829;extracellular exosome#GO:0070062;extracellular region#GO:0005576;extracellular space#GO:0005615;ficolin-1-rich granule lumen#GO:1904813;keratin filament#GO:0045095;membrane#GO:0016020;nucleus#GO:0005634	carbohydrate binding#GO:0030246;protein heterodimerization activity#GO:0046982;signaling receptor activity#GO:0038023;structural constituent of skin epidermis#GO:0030280	complement activation, lectin pathway#GO:0001867;establishment of skin barrier#GO:0061436;fibrinolysis#GO:0042730;intermediate filament organization#GO:0045109;keratinization#GO:0031424;negative regulation of inflammatory response#GO:0050728;peptide cross-linking#GO:0018149;protein heterotetramerization#GO:0051290;regulation of angiogenesis#GO:0045765;response to oxidative stress#GO:0006979
PI16	Q6UXB8;Q6UXB8-2	8	AQVSPTASDMLHMR;GENLFAITDEGMDVPLAMEEWHHER;GKRPYQEGTPCSQCPSGYHCK;GRRGENLFAITDEGMDVPLAMEEWHHER;LMVELHNLYR;LQGVEETNIELLVCNYEPPGNVK;RPYQEGTPCSQCPSGYHCK;WDEELAAFAK	0	0	4	0	0	3	0	0	3	0	0	3	25.6968	0.161079	4	16.0226	3.51678	8	Peptidase inhibitor 16	May inhibit cardiomyocyte growth. {ECO:0000250|UniProtKB:Q9ET66}.	Secreted {ECO:0000269|PubMed:15344909, ECO:0000269|PubMed:17062675, ECO:0000269|PubMed:22171320}.	extracellular space#GO:0005615	peptidase inhibitor activity#GO:0030414	negative regulation of cell growth involved in cardiac muscle cell development#GO:0061052;negative regulation of peptidase activity#GO:0010466
PCYOX1	Q9UHG3;Q9UHG3-2	20	CPSIILHDR;EKEDPEPSTDGTYVWK;FGLNTVLTTDNSDLFINSIGIVPSVR;FLNEMIAPVMR;IAIIGAGIGGTSAAYYLR;IFSQETLTK;KPWLAYPHYKPPEK;LATMMVQGQEYEAGGSVIHPLNLHMK;LFLSYDYAVK;LVCSGLLQASK;LYYLNGIECAASAMEMSAIAAHNAALLAYHR;MHMWVEDVLDK;MYEVVYQIGTETR;SDFYDIVLVATPLNR;SNLISGSVMYIEEK;TLLETLQK;VNYGQSTDINAFVGAVSLSCSDSGLWAVEGGNK;WNGHTDMIDQDGLYEK;YGFQSLR;YQSHDYAFSSVEK	20.8623	6.95928	4	17.1308	8.56878	3	30.3901	0.678671	3	17.6187	6.83177	3	28.6798	0.439745	4	20.5236	2.9544	8	Prenylcysteine oxidase 1	Prenylcysteine oxidase that cleaves the thioether bond of prenyl-L-cysteines, such as farnesylcysteine and geranylgeranylcysteine (PubMed:10585463, PubMed:11078725, PubMed:12186880). Only active against free prenylcysteines and not prenylcysteine residues within prenylated proteins or peptides (By similarity). Involved in the final step in the degradation of prenylated proteins, by degrading pren…	Lysosome {ECO:0000269|PubMed:10585463}.	extracellular exosome#GO:0070062;lysosome#GO:0005764;very-low-density lipoprotein particle#GO:0034361	FAD binding#GO:0071949;farnesylcysteine lyase activity#GO:0102149;prenylcysteine oxidase activity#GO:0001735	prenylated protein catabolic process#GO:0030327;prenylcysteine catabolic process#GO:0030328
APOE	P02649	49	AATVGSLAGQPLQER;AATVGSLAGQPLQERAQAWGER;AKLEEQAQQIR;AKLEEQAQQIRLQAEAFQAR;ALMDETMK;ALMDETMKELK;AQAWGER;AQAWGERLR;ARLSKELQAAQAR;AYKSELEEQLTPVAEETR;DADDLQK;DADDLQKR;DADDLQKRLAVYQAGAR;DRLDEVKEQVAEVR;EGAERGLSAIR;EGAERGLSAIRER;ELQAAQAR;EQVAEVR;ERLGPLVEQGR;GEVQAMLGQSTEELR;GEVQAMLGQSTEELRVR;LAVYQAGAR;LDEVKEQVAEVR;LEEQAQQIR;LEEQAQQIRLQAEAFQAR;LGADMEDVCGR;LGPLVEQGR;LGPLVEQGRVR;LGPLVEQGRVRAATVGSLAGQPLQER;LKS…	33.4467	0.150404	4	30.7296	0.137387	3	36.9608	0.699355	3	30.8657	0.217526	3	32.0122	0.467744	4	29.9511	0.258259	8	Apolipoprotein E	APOE is an apolipoprotein, a protein associating with lipid particles, that mainly functions in lipoprotein-mediated lipid transport between organs via the plasma and interstitial fluids (PubMed:14754908, PubMed:1911868, PubMed:6860692). APOE is a core component of plasma lipoproteins and is involved in their production, conversion and clearance (PubMed:14754908, PubMed:1911868, PubMed:1917954, P…	Secreted {ECO:0000269|PubMed:2498325, ECO:0000269|PubMed:30333625}. Secreted, extracellular space {ECO:0000269|PubMed:8340399}. Secreted, extracellular space, extracellular matrix {ECO:0000269|PubMed:9488694}. Extracellular vesicle {ECO:0000269|PubMed:26387950}. Endosome, multivesicular body {ECO:0000269|PubMed:26387950}. Note=In the plasma, APOE is associated with chylomicrons, chylomicrons remn…	blood microparticle#GO:0072562;chylomicron#GO:0042627;chylomicron remnant#GO:0034360;clathrin-coated endocytic vesicle membrane#GO:0030669;collagen-containing extracellular matrix#GO:0062023;cytoplasm#GO:0005737;dendrite#GO:0030425;discoidal high-density lipoprotein particle#GO:0034365;early endosome#GO:0005769;endocytic vesicle lumen#GO:0071682;endoplasmic reticulum#GO:0005783;endoplasmic reticu…	amyloid-beta binding#GO:0001540;antioxidant activity#GO:0016209;cholesterol transfer activity#GO:0120020;enzyme binding#GO:0019899;heparan sulfate proteoglycan binding#GO:0043395;heparin binding#GO:0008201;identical protein binding#GO:0042802;lipid binding#GO:0008289;lipid transporter activity#GO:0005319;lipoprotein particle binding#GO:0071813;low-density lipoprotein particle receptor binding#GO:…	acylglycerol homeostasis#GO:0055090;AMPA glutamate receptor clustering#GO:0097113;amyloid precursor protein metabolic process#GO:0042982;artery morphogenesis#GO:0048844;cellular response to lipoprotein particle stimulus#GO:0071402;cholesterol catabolic process#GO:0006707;cholesterol efflux#GO:0033344;cholesterol homeostasis#GO:0042632;cholesterol metabolic process#GO:0008203;chylomicron remnant c…	3a: lipoproteins; 5a: blood‐derived corona proteins
VNN1	O95497	9	DLCCHLSYK;DSLYPYLEDIPDPEVNWIPCNNR;EEALALMNR;FGQTPVQER;GTVFFDEFTFVK;KPCDTSDPQCPPDGR;NLDILEGAITSAADQGAHIIVTPEDAIYGWNFNR;TTNLNTCGDSAETASTR;YQYNTDVVFDSQGK	0	0	4	0	0	3	23.3421	0.620407	3	0	0	3	18.7873	6.28857	4	7.5401	3.68537	8	Pantetheinase	Amidohydrolase that hydrolyzes specifically one of the carboamide linkages in D-pantetheine thus recycling pantothenic acid (vitamin B5) and releasing cysteamine. {ECO:0000269|PubMed:10567687, ECO:0000269|PubMed:11491533, ECO:0000269|PubMed:25478849}. || This gene encodes a member of the vanin family of proteins, which share extensive sequence similarity with each other, and also with biotinidase…	Cell membrane {ECO:0000305|PubMed:11491533}; Lipid-anchor, GPI-anchor {ECO:0000305}.	azurophil granule membrane#GO:0035577;extracellular region#GO:0005576;membrane#GO:0016020;plasma membrane#GO:0005886;side of membrane#GO:0098552	pantetheine hydrolase activity#GO:0017159	acute inflammatory response#GO:0002526;cell-cell adhesion#GO:0098609;chronic inflammatory response#GO:0002544;coenzyme A catabolic process#GO:0015938;inflammatory response#GO:0006954;innate immune response#GO:0045087;pantothenate metabolic process#GO:0015939;positive regulation of oxidative stress-induced intrinsic apoptotic signaling pathway#GO:1902177;positive regulation of T cell differentiati…	1c: GPI‐ or lipid‐anchored proteins
CD5L	O43866	30	CSGEEQSLEQCQHR;CSGEEQSLEQCQHRFWGFHDCTHQEDVAVICSG;CYGPGVGR;CYGPGVGRIWLDNVR;DVAVLCR;EATLQDCPSGPWGK;EATLQDCPSGPWGKNTCNHDEDTWVECEDPFDLR;EATLQDCPSGPWGKNTCNHDEDTWVECEDPFDLRLVGGDNLCSGR;ELGCGAASGTPSGILYEPPAEK;ELGCGAASGTPSGILYEPPAEKEQK;FWGFHDCTHQEDVAVICSG;GQWGTVCDDGWDIK;GQWGTVCDDGWDIKDVAVLCR;GRVEVKHQNQWYTVCQTGWSLR;GVWGSVCDDNWGEK;GVWGSVCDDNWGEKEDQVVCK;HQNQWYTVCQTGWSLR;IWLDNVR;KCYGPGVGR;KPIWLSQMSCSGR;LADGPG…	31.6892	0.876865	4	29.9255	0.192826	3	35.7185	0.527993	3	31.0597	0.198348	3	29.2308	0.544032	4	29.2174	0.267798	8	CD5 antigen-like	Secreted protein that acts as a key regulator of lipid synthesis: mainly expressed by macrophages in lymphoid and inflamed tissues and regulates mechanisms in inflammatory responses, such as infection or atherosclerosis. Able to inhibit lipid droplet size in adipocytes. Following incorporation into mature adipocytes via CD36- mediated endocytosis, associates with cytosolic FASN, inhibiting fatty …	Secreted {ECO:0000269|PubMed:24223991, ECO:0000269|PubMed:24804991}. Cytoplasm {ECO:0000250|UniProtKB:Q9QWK4}. Note=Secreted by macrophages and circulates in the blood (PubMed:24223991, PubMed:24804991). Transported in the cytoplasm via CD36-mediated endocytosis (By similarity). {ECO:0000250|UniProtKB:Q9QWK4, ECO:0000269|PubMed:24223991, ECO:0000269|PubMed:24804991}.	blood microparticle#GO:0072562;cell surface#GO:0009986;cytoplasm#GO:0005737;extracellular region#GO:0005576;extracellular space#GO:0005615;plasma membrane#GO:0005886	serine-type endopeptidase activity#GO:0004252	apoptotic process#GO:0006915;cellular defense response#GO:0006968;immune system process#GO:0002376;inflammatory response#GO:0006954;positive regulation of complement-dependent cytotoxicity#GO:1903661;regulation of complement activation#GO:0030449;zymogen activation#GO:0031638	5c: adhesion and extracellular matrix proteins
HGFAC	Q04756	21	CFDETRYEYLEGGDR;CFDETRYEYLEGGDRWAR;CQIAGWGHLDENVSGYSSSLR;CSSPEVYGADISPNMLCAGYFDCK;DSALSWEYCR;EALVPLVADHK;LCNIEPDER;LEACESLTR;MLHACTSEGSAHR;MLHACTSEGSAHRKWCATTHNYDR;NGVAYLYGIISWGDGCGR;QGHVEQCECFGGR;SDACQGDSGGPLACEK;SQFVQPICLPEPGSTFPAGHK;TTDVTQTFGIEK;VANYVDWINDR;VQLSPDLLATLPEPASPGR;VRQGHVEQCECFGGR;WCATTHNYDR;YEYLEGGDR;YIPYTLYSVFNPSDHDLVLIR	0	0	4	15.5037	7.77671	3	27.07	0.322827	3	17.2497	6.73888	3	28.945	0.0851191	4	20.8919	3.00033	8	Hepatocyte growth factor activator	Activates hepatocyte growth factor (HGF) by converting it from a single chain to a heterodimeric form. || This gene encodes a member of the peptidase S1 protein family. The encoded protein is first synthesized as an inactive single-chain precursor before being activated to a heterodimeric form by endoproteolytic processing. It acts as serine protease that converts hepatocyte growth factor to the …	Secreted. Note=Secreted as an inactive single- chain precursor and is then activated to a heterodimeric form.	cytosol#GO:0005829;extracellular region#GO:0005576;extracellular space#GO:0005615;rough endoplasmic reticulum#GO:0005791	serine-type endopeptidase activity#GO:0004252;serine-type peptidase activity#GO:0008236	blood coagulation#GO:0007596;proteolysis#GO:0006508;zymogen activation#GO:0031638
KRT10	P13645	42	ADLEMQIESLTEELAYLK;ADLEMQIESLTEELAYLKK;AETECQNTEYQQLLDIK;ALEESNYELEGK;DAEAWFNEK;ELTTEIDNNIEQISSYK;GSLGGGFSSGGFSGGSFSR;GSLGGGFSSGGFSGGSFSRGSSGGGCFGGSSGGYGGLGGFGGGSFR;GSSGGGCFGGSSGGYGGLGGFGGGSFR;HYSSSRSGGGGGGGGCGGGGGVSSLR;IKEWYEK;IRLENEIQTYR;KDAEAWFNEK;LAADDFR;LASYLDK;LASYLDKVR;LENEIQTYR;LKYENEVALR;NHEEEMKDLR;NQILNLTTDNANILLQIDNAR;NVQALEIELQSQLALK;NVSTGDVNVEMNAAPGVDLTQLLNNMR;QSLEASLAETEGR;QSVEADING…	29.3535	0.69957	4	27.6593	0.871386	3	33.7665	0.691858	3	26.7181	0.674227	3	29.8606	0.282925	4	17.1135	5.04001	8	Keratin, type I cytoskeletal 10	Plays a role in the establishment of the epidermal barrier on plantar skin (By similarity). Involved in the maintenance of cell layer development and keratin filament bundles in suprabasal cells of the epithelium (By similarity). {ECO:0000250|UniProtKB:P02535}. (Microbial infection) Acts as a mediator of S.aureus adherence to desquamated nasal epithelial cells via clfB, and hence may play a role …	Secreted, extracellular space {ECO:0000269|PubMed:12427098}. Cell surface {ECO:0000269|PubMed:19627498}. Cytoplasm {ECO:0000269|PubMed:32179842}.	cell surface#GO:0009986;cornified envelope#GO:0001533;cytoplasm#GO:0005737;cytoskeleton#GO:0005856;cytosol#GO:0005829;extracellular exosome#GO:0070062;extracellular space#GO:0005615;intermediate filament#GO:0005882;keratin filament#GO:0045095;membrane#GO:0016020;nucleus#GO:0005634	protein heterodimerization activity#GO:0046982;structural constituent of skin epidermis#GO:0030280	epidermis development#GO:0008544;epithelial cell differentiation#GO:0030855;intermediate filament organization#GO:0045109;keratinocyte differentiation#GO:0030216;peptide cross-linking#GO:0018149;positive regulation of epidermis development#GO:0045684;protein heterotetramerization#GO:0051290
LRG1	P02750	22	ALGHLDLSGNRLR;CAGPEAVKGQTLLAVAK;CAGPEAVKGQTLLAVAKSQ;DGFDISGNPWICDQNLSDLYR;DLLLPQPDLR;DLLLPQPDLRYLFLNGNKLAR;ENQLEVLEVSWLHGLK;GPLQLER;GQTLLAVAK;GQTLLAVAKSQ;LHLEGNKLQVLGK;LHLEGNKLQVLGKDLLLPQPDLR;LQELHLSSNGLESLSPEFLR;LQELHLSSNGLESLSPEFLRPVPQLR;NALTGLPPGLFQASATLDTLVLK;NALTGLPPGLFQASATLDTLVLKENQLEVLEVSWLHGLK;QLDMLDLSNNSLASVPEGLWASLGQPNWDMR;TLDLGENQLETLPPDLLR;TLDLGENQLETLPPDLLRGPLQLER;VAAGAFQGLR;YLFLNGN…	0	0	4	0	0	3	0	0	3	0	0	3	27.1078	0.36775	4	14.0304	5.30328	8	Leucine-rich alpha-2-glycoprotein	The leucine-rich repeat (LRR) family of proteins, including LRG1, have been shown to be involved in protein-protein interaction, signal transduction, and cell adhesion and development. LRG1 is expressed during granulocyte differentiation (O'Donnell et al., 2002 [PubMed 12223515]).[supplied by OMIM, Mar 2008].[RefSeq]	Secreted.	extracellular exosome#GO:0070062;extracellular region#GO:0005576;extracellular space#GO:0005615;ficolin-1-rich granule lumen#GO:1904813;intracellular membrane-bounded organelle#GO:0043231;membrane#GO:0016020;specific granule lumen#GO:0035580;tertiary granule lumen#GO:1904724	type I transforming growth factor beta receptor binding#GO:0034713;type II transforming growth factor beta receptor binding#GO:0005114	brown fat cell differentiation#GO:0050873;keratinocyte migration#GO:0051546;leukocyte adhesion to vascular endothelial cell#GO:0061756;positive regulation of angiogenesis#GO:0045766;positive regulation of endothelial cell proliferation#GO:0001938;positive regulation of epithelial cell proliferation involved in wound healing#GO:0060054;positive regulation of epithelial to mesenchymal transition#GO…
CETP	P11597	19	AASILSDGDIGVDISLTGDPVITASYLESHHK;AMMLLGQVK;ASYPDITGEK;DGFLLLQMDFGFPEHLLVDFLQSLS;EINVISNIMADFVQTR;FLFPRPDQQHSVAYTFEEDIVTTVQASYSK;GTSHEAGIVCR;GVSLFDIINPEIITR;GVVVNSSVMVK;ITKPALLVLNHETAK;KLFLSLLDFQITPK;LEVVFTALMNSK;LFLSLLDFQITPK;LMLSLMGDEFK;MLYFWFSER;QLFTNFISFTLK;TDAPDCYLSFHK;VIQTAFQR;YGLHNIQISHLSIASSQVELVEAK	18.4304	6.17688	4	14.6531	7.32809	3	27.4425	0.168978	3	16.6081	6.39583	3	26.019	0.426688	4	14.6804	4.41589	8	Cholesteryl ester transfer protein	Involved in the transfer of neutral lipids, including cholesteryl ester and triglyceride, among lipoprotein particles. Allows the net movement of cholesteryl ester from high density lipoproteins/HDL to triglyceride-rich very low density lipoproteins/VLDL, and the equimolar transport of triglyceride from VLDL to HDL (PubMed:24293641, PubMed:3281933, PubMed:3600759). Regulates the reverse cholester…	Secreted {ECO:0000269|PubMed:24293641, ECO:0000269|PubMed:3281933}. Note=Secreted in plasma. {ECO:0000269|PubMed:3281933}.	extracellular exosome#GO:0070062;extracellular region#GO:0005576;extracellular space#GO:0005615;high-density lipoprotein particle#GO:0034364;vesicle#GO:0031982	cholesterol binding#GO:0015485;cholesterol transfer activity#GO:0120020;lipid binding#GO:0008289;phosphatidylcholine binding#GO:0031210;phospholipid transporter activity#GO:0005548;triglyceride binding#GO:0017129	cholesterol homeostasis#GO:0042632;cholesterol metabolic process#GO:0008203;cholesterol transport#GO:0030301;high-density lipoprotein particle remodeling#GO:0034375;lipid homeostasis#GO:0055088;lipid transport#GO:0006869;low-density lipoprotein particle remodeling#GO:0034374;negative regulation of macrophage derived foam cell differentiation#GO:0010745;phosphatidylcholine metabolic process#GO:004…
PROZ	P22891;P22891-2	14	APDLQDLPWQVK;DFAEHLLIPR;DFCGGVIIR;ENFVLTTAK;GLLSGWAR;GSWFLTGVLGSQPVGGQAHMVLVTK;LGEDHKQCVPHDQCACGVLTSEK;LGEDHKQCVPHDQCACGVLTSEKR;QCVPHDQCACGVLTSEK;RAPDLQDLPWQVK;SSVAAMHWMDGSVVTR;TDGCQHFCLPGQESYTCSCAQGYR;TSQDPLMIK;YDADAGENDLSLLELEWPIQCPGAGLPVCTPEK	0	0	4	14.8525	7.42703	3	0	0	3	0	0	3	27.7751	0.289336	4	18.2081	3.97878	8	Vitamin K-dependent protein Z	Appears to assist hemostasis by binding thrombin and promoting its association with phospholipid vesicles. Inhibits activity of the coagulation protease factor Xa in the presence of SERPINA10, calcium and phospholipids. || This gene encodes a liver vitamin K-dependent glycoprotein that is synthesized in the liver and secreted into the plasma. The encoded protein plays a role in regulating blood c…	Secreted.	endoplasmic reticulum lumen#GO:0005788;extracellular exosome#GO:0070062;extracellular space#GO:0005615;Golgi lumen#GO:0005796	calcium ion binding#GO:0005509;serine-type endopeptidase activity#GO:0004252	blood coagulation#GO:0007596;proteolysis#GO:0006508
APOD	P05090	15	CPNPPVQENFDVNK;CPNPPVQENFDVNKYLGR;IKVLNQELR;IPTTFENGR;KMTVTDQVNCPK;KMTVTDQVNCPKLS;MTVTDQVNCPK;MTVTDQVNCPKLS;NILTSNNIDVK;NILTSNNIDVKK;NPNLPPETVDSLK;NPNLPPETVDSLKNILTSNNIDVK;NPNLPPETVDSLKNILTSNNIDVKK;VLNQELR;WYEIEKIPTTFENGR	28.5837	0.783063	4	26.3926	0.456563	3	30.5826	0.380714	3	26.1784	0.443579	3	30.1767	0.254797	4	27.6188	0.529735	8	Apolipoprotein D	APOD occurs in the macromolecular complex with lecithin- cholesterol acyltransferase. It is probably involved in the transport and binding of bilin. Appears to be able to transport a variety of ligands in a number of different contexts. || This gene encodes a component of high density lipoprotein that has no marked similarity to other apolipoprotein sequences. It has a high degree of homology to …	Secreted.	cytoplasm#GO:0005737;cytosolic ribosome#GO:0022626;dendrite#GO:0030425;endoplasmic reticulum#GO:0005783;extracellular exosome#GO:0070062;extracellular region#GO:0005576;extracellular space#GO:0005615;neuronal cell body#GO:0043025;perinuclear region of cytoplasm#GO:0048471	cholesterol binding#GO:0015485;lipid transporter activity#GO:0005319	angiogenesis#GO:0001525;brain development#GO:0007420;glucose metabolic process#GO:0006006;lipid metabolic process#GO:0006629;negative regulation of cytokine production involved in inflammatory response#GO:1900016;negative regulation of focal adhesion assembly#GO:0051895;negative regulation of lipoprotein lipid oxidation#GO:0060588;negative regulation of monocyte chemotactic protein-1 production#G…	3a: lipoproteins; 5a: blood‐derived corona proteins
LYZ	P61626	9	ATNYNAGDRSTDYGIFQINSR;GISLANWMCLAK;LGMDGYR;LGMDGYRGISLANWMCLAK;QYVQGCGV;STDYGIFQINSR;TPGAVNACHLSCSALLQDNIADAVACAK;WESGYNTR;YWCNDGKTPGAVNACHLSCSALLQDNIADAVACAK	0	0	4	0	0	3	8.53484	8.53484	3	22.5493	1.11815	3	26.8126	0.329831	4	17.3189	3.78366	8	Lysozyme C	Lysozymes have primarily a bacteriolytic function; those in tissues and body fluids are associated with the monocyte-macrophage system and enhance the activity of immunoagents. || This gene encodes human lysozyme, whose natural substrate is the bacterial cell wall peptidoglycan (cleaving the beta[1-4]glycosidic linkages between N-acetylmuramic acid and N-acetylglucosamine). Lysozyme is one of the…	Secreted.	azurophil granule lumen#GO:0035578;extracellular exosome#GO:0070062;extracellular region#GO:0005576;extracellular space#GO:0005615;specific granule lumen#GO:0035580;tertiary granule lumen#GO:1904724	identical protein binding#GO:0042802;lysozyme activity#GO:0003796	antimicrobial humoral response#GO:0019730;defense response to bacterium#GO:0042742;defense response to Gram-negative bacterium#GO:0050829;defense response to Gram-positive bacterium#GO:0050830;inflammatory response#GO:0006954;killing of cells of another organism#GO:0031640
EFEMP1	Q12805;Q12805-2	23	ADQVCINLR;CVCPVSNAMCR;CVNHYGGYLCLPK;CYPRNPCQDPYILTPENR;DIDECDIVPDACK;EHIVDLEMLTVSSIGTFR;ELPQSIVYK;FSCMCPQGYQVVR;GSFACQCPPGYQK;GSFACQCPPGYQKRGEQCVDIDECTIPPYCHQR;IQCAAGYEQSEHNVCQDIDECTAGTHNCR;LNCEDIDECR;LTIIVGPFSF;NPADPQRIPSNPSHR;NPCQDPYILTPENR;QTSPVSAMLVLVK;RGEQCVDIDECTIPPYCHQR;SGNENGEFYLR;SRTCQDINECETTNECR;SVPSDIFQIQATTIYANTINTFR;TCQDINECETTNECR;TCQDINECETTNECREDEMCWNYHGGFR;TSSYLCQYQCVNEPGKFSCMCP…	5.62171	5.62171	4	15.4157	7.70822	3	25.5881	0.119585	3	18.0199	6.94087	3	28.2333	0.168356	4	21.0688	3.05767	8	EGF-containing fibulin-like extracellular matrix protein 1	Binds EGFR, the EGF receptor, inducing EGFR autophosphorylation and the activation of downstream signaling pathways. May play a role in cell adhesion and migration. May function as a negative regulator of chondrocyte differentiation. In the olfactory epithelium, it may regulate glial cell migration, differentiation and the ability of glial cells to support neuronal neurite outgrowth. {ECO:0000269…	Secreted, extracellular space, extracellular matrix {ECO:0000269|PubMed:35998264}. Note=Localizes to the lamina propria underneath the olfactory epithelium. {ECO:0000250|UniProtKB:O35568}.	collagen-containing extracellular matrix#GO:0062023;extracellular exosome#GO:0070062;extracellular matrix#GO:0031012;extracellular region#GO:0005576;extracellular space#GO:0005615	calcium ion binding#GO:0005509;epidermal growth factor receptor activity#GO:0005006;epidermal growth factor receptor binding#GO:0005154;growth factor activity#GO:0008083	camera-type eye development#GO:0043010;embryonic eye morphogenesis#GO:0048048;epidermal growth factor receptor signaling pathway#GO:0007173;negative regulation of chondrocyte differentiation#GO:0032331;peptidyl-tyrosine phosphorylation#GO:0018108;post-embryonic eye morphogenesis#GO:0048050;regulation of DNA-templated transcription#GO:0006355;visual perception#GO:0007601
SAA1	P0DJI8	5	EANYIGSDKYFHAR;ENIQRFFGHGAEDSLADQAANEWGR;FFGHGAEDSLADQAANEWGR;PAGLPEKY;SFFSFLGEAFDGAR	5.31236	5.31236	4	0	0	3	0	0	3	0	0	3	23.456	0.90162	4	12.3728	4.69169	8	Serum amyloid A-1 protein	Major acute phase protein. || This gene encodes a member of the serum amyloid A family of apolipoproteins. The encoded preproprotein is proteolytically processed to generate the mature protein. This protein is a major acute phase protein that is highly expressed in response to inflammation and tissue injury. This protein also plays an important role in HDL metabolism and cholesterol homeostasis. …	Secreted {ECO:0000269|PubMed:7115671}.	cytoplasmic microtubule#GO:0005881;endocytic vesicle lumen#GO:0071682;extracellular exosome#GO:0070062;extracellular region#GO:0005576;high-density lipoprotein particle#GO:0034364	G protein-coupled receptor binding#GO:0001664;heparin binding#GO:0008201	acute-phase response#GO:0006953;lymphocyte chemotaxis#GO:0048247;macrophage chemotaxis#GO:0048246;negative regulation of inflammatory response#GO:0050728;neutrophil chemotaxis#GO:0030593;platelet activation#GO:0030168;positive regulation of cell adhesion#GO:0045785;positive regulation of cytokine production#GO:0001819;positive regulation of cytosolic calcium ion concentration#GO:0007204;positive …
PAK6	Q9NQU5	1	LLLDSYVK	0	0	4	8.45052	8.45052	3	9.23995	9.23995	3	18.3701	7.09774	3	0	0	4	9.16644	4.47319	8	Serine/threonine-protein kinase PAK 6	Serine/threonine protein kinase that plays a role in the regulation of gene transcription. The kinase activity is induced by various effectors including AR or MAP2K6/MAPKK6. Phosphorylates the DNA-binding domain of androgen receptor/AR and thereby inhibits AR- mediated transcription. Inhibits also ESR1-mediated transcription. May play a role in cytoskeleton regulation by interacting with IQGAP1. …	Cytoplasm. Nucleus. Note=Cotranslocates into nucleus with AR in response to androgen induction.	cell junction#GO:0030054;cytoplasm#GO:0005737;cytosol#GO:0005829;fibrillar center#GO:0001650;nucleoplasm#GO:0005654;postsynaptic density#GO:0014069	ATP binding#GO:0005524;cadherin binding#GO:0045296;histone H2AS1 kinase activity#GO:0044024;protein serine kinase activity#GO:0106310;protein serine/threonine kinase activity#GO:0004674	apoptotic process#GO:0006915;cytoskeleton organization#GO:0007010;intracellular signal transduction#GO:0035556;learning#GO:0007612;locomotory behavior#GO:0007626;memory#GO:0007613;neuron projection arborization#GO:0140058;neuron projection extension#GO:1990138;protein phosphorylation#GO:0006468;regulation of DNA-templated transcription#GO:0006355;regulation of MAPK cascade#GO:0043408
CRP	P02741	8	AFTVCLHFYTELSSTR;ESDTSYVSLK;GYSIFSYATK;KAFVFPK;QDNEILIFWSK;RQDNEILIFWSK;YEVQGEVFTK;YEVQGEVFTKPQLWP	18.153	6.05976	4	22.8464	0.605112	3	24.8552	0.607472	3	25.3687	0.18442	3	27.8459	1.1245	4	20.6927	3.02863	8	C-reactive protein	Displays several functions associated with host defense: it promotes agglutination, bacterial capsular swelling, phagocytosis and complement fixation through its calcium-dependent binding to phosphorylcholine. Can interact with DNA and histones and may scavenge nuclear material released from damaged circulating cells. || The protein encoded by this gene belongs to the pentraxin family which also …	Secreted.	extracellular region#GO:0005576;extracellular space#GO:0005615	calcium ion binding#GO:0005509;choline binding#GO:0033265;complement component C1q complex binding#GO:0001849;identical protein binding#GO:0042802;low-density lipoprotein particle binding#GO:0030169;low-density lipoprotein particle receptor binding#GO:0050750	acute-phase response#GO:0006953;defense response to Gram-positive bacterium#GO:0050830;inflammatory response#GO:0006954;innate immune response#GO:0045087;negative regulation of lipid storage#GO:0010888;negative regulation of macrophage derived foam cell differentiation#GO:0010745;negative regulation of mononuclear cell proliferation#GO:0032945;opsonization#GO:0008228;positive regulation of gene e…
PROC	P04070;P04070-2	11	DTEDQEDQVDPR;DTEDQEDQVDPRLIDGKMTR;ELNQAGQETLVTGWGYHSSR;IPVVPHNECSEVMSNMVSENMLCAGILGDR;LGDDLLQCHPAVK;RGDSPWQVVLLDSK;SGWEGRFCQR;STTDNDIALLHLAQPATLSQTIVPICLPDSGLAER;TFVLNFIK;WELDLDIK;YLDWIHGHIR	5.55045	5.55045	4	14.9492	7.48598	3	0	0	3	0	0	3	28.1008	0.405096	4	20.9577	3.00305	8	Vitamin K-dependent protein C	Protein C is a vitamin K-dependent serine protease that regulates blood coagulation by inactivating factors Va and VIIIa in the presence of calcium ions and phospholipids (PubMed:25618265). Exerts a protective effect on the endothelial cell barrier function (PubMed:25651845). {ECO:0000269|PubMed:25618265, ECO:0000269|PubMed:25651845}. || This gene encodes a vitamin K-dependent plasma glycoprotein…	Secreted {ECO:0000269|PubMed:25618265}. Golgi apparatus {ECO:0000269|PubMed:22531345, ECO:0000269|PubMed:25748729}. Endoplasmic reticulum {ECO:0000269|PubMed:22531345, ECO:0000269|PubMed:25748729}.	endoplasmic reticulum#GO:0005783;endoplasmic reticulum lumen#GO:0005788;extracellular region#GO:0005576;extracellular space#GO:0005615;Golgi apparatus#GO:0005794;Golgi lumen#GO:0005796	calcium ion binding#GO:0005509;serine-type endopeptidase activity#GO:0004252	blood coagulation#GO:0007596;negative regulation of apoptotic process#GO:0043066;negative regulation of blood coagulation#GO:0030195;negative regulation of coagulation#GO:0050819;negative regulation of inflammatory response#GO:0050728;positive regulation of establishment of endothelial barrier#GO:1903142;proteolysis#GO:0006508
APOC4	P55056	8	AWFLESK;AWFLESKDSLLKK;DGWQWFWSPSTFR;ELLETVVNR;GFMQTYYDDHLR;LVCGDKDQG;MKELLETVVNR;MKELLETVVNRTR	27.6721	0.608821	4	17.1296	8.56598	3	29.5606	0.694233	3	25.2333	0.702816	3	25.9875	0.638309	4	23.7645	0.27793	8	Apolipoprotein C-IV	May participate in lipoprotein metabolism. || This gene encodes a lipid-binding protein belonging to the apolipoprotein gene family. The protein is thought to play a role in lipid metabolism. Polymorphisms in this gene may influence circulating lipid levels and may be associated with coronary artery disease risk. This gene is present in a cluster with other related apolipoprotein genes on chromos…	Secreted.	extracellular region#GO:0005576;high-density lipoprotein particle#GO:0034364;very-low-density lipoprotein particle#GO:0034361	lipid transporter activity#GO:0005319	lipid metabolic process#GO:0006629;positive regulation of sequestering of triglyceride#GO:0010890;triglyceride homeostasis#GO:0070328	3a: lipoproteins; 5a: blood‐derived corona proteins
COMP	P49747;P49747-2	33	AFQTVVLDPEGDAQIDPNWVVLNQGR;ANKQVCTDINECETGQHNCVPNSVCINTR;AQRFCPDGSPSECHEHADCVLER;AVAEPGIQLK;CEACPPGYSGPTHQGVGLAFAK;CINTSPGFR;DGSRSCVCAVGWAGNGILCGR;DNCPTVPNSAQEDSDHDGQGDACDDDDDNDGVPDSR;DSDGDGIGDACDNCPQK;DTDLDGFPDEK;DTDQDGRGDACDDDIDGDR;EITFLKNTVMECDACGMQQSVR;ELQETNAALQDVR;FCPDGSPSECHEHADCVLER;FYEGPELVADSNVVLDTTMR;GSFQCGPCQPGFVGDQASGCQR;IDVCPENAEVTLTDFR;LGVFCFSQENIIWANLR;NALWHTGDTESQVR;NDDQKDTDQDGRG…	18.1502	6.07915	4	16.0139	8.00928	3	27.086	0.112695	3	17.7255	6.82326	3	27.7451	0.445047	4	20.9788	3.01773	8	Cartilage oligomeric matrix protein	Plays a role in the structural integrity of cartilage via its interaction with other extracellular matrix proteins such as the collagens and fibronectin. Can mediate the interaction of chondrocytes with the cartilage extracellular matrix through interaction with cell surface integrin receptors (PubMed:16051604, PubMed:16542502). Could play a role in the pathogenesis of osteoarthritis (PubMed:1654…	Secreted, extracellular space, extracellular matrix {ECO:0000269|PubMed:32686688}.	collagen-containing extracellular matrix#GO:0062023;extracellular exosome#GO:0070062;extracellular matrix#GO:0031012;extracellular region#GO:0005576;extracellular space#GO:0005615;protein-containing complex#GO:0032991	BMP binding#GO:0036122;calcium ion binding#GO:0005509;collagen binding#GO:0005518;extracellular matrix structural constituent#GO:0005201;heparan sulfate proteoglycan binding#GO:0043395;heparin binding#GO:0008201;integrin binding#GO:0005178;protease binding#GO:0002020;proteoglycan binding#GO:0043394	animal organ morphogenesis#GO:0009887;apoptotic process#GO:0006915;artery morphogenesis#GO:0048844;BMP signaling pathway#GO:0030509;bone mineralization#GO:0030282;cartilage homeostasis#GO:1990079;cellular senescence#GO:0090398;chondrocyte development#GO:0002063;chondrocyte proliferation#GO:0035988;collagen fibril organization#GO:0030199;growth plate cartilage development#GO:0003417;limb developme…
MBL2	P11226	16	ALCVKFQASVATPR;ALQTEMAR;EEAFLGITDEK;EEAFLGITDEKTEGQFVDLTGNR;FFLTNGEIMTFEK;FQASVATPR;IKKWLTFSLGK;LTYTNWNEGEPNNAGSDEDCVLLLK;NAAENGAIQNLIK;NAAENGAIQNLIKEEAFLGITDEK;NAAENGAIQNLIKEEAFLGITDEKTEGQFVDLTGNR;NGQWNDVPCSTSHLAVCEFPI;QVGNKFFLTNGEIMTFEK;SPDGDSSLAASER;TEGQFVDLTGNR;WLTFSLGK	20.899	6.96837	4	23.9992	0.75778	3	26.2317	1.47106	3	19.2108	7.39472	3	26.7758	1.34427	4	18.1397	3.96877	8	Mannose-binding protein C	Calcium-dependent lectin involved in innate immune defense (PubMed:35102342). Binds mannose, fucose and N-acetylglucosamine on different microorganisms and activates the lectin complement pathway. Binds to late apoptotic cells, as well as to apoptotic blebs and to necrotic cells, but not to early apoptotic cells, facilitating their uptake by macrophages. May bind DNA. Upon SARS coronavirus-2/SARS…	Secreted {ECO:0000269|PubMed:7982896}.	cell surface#GO:0009986;collagen trimer#GO:0005581;external side of plasma membrane#GO:0009897;extracellular region#GO:0005576;extracellular space#GO:0005615;multivesicular body#GO:0005771;serine-type endopeptidase complex#GO:1905370	calcium-dependent protein binding#GO:0048306;D-mannose binding#GO:0005537;identical protein binding#GO:0042802;signaling receptor binding#GO:0005102	acute-phase response#GO:0006953;antiviral innate immune response#GO:0140374;cell surface pattern recognition receptor signaling pathway#GO:0002752;complement activation, classical pathway#GO:0006958;complement activation, lectin pathway#GO:0001867;defense response to bacterium#GO:0042742;defense response to Gram-positive bacterium#GO:0050830;innate immune response#GO:0045087;killing by host of sy…
VWF	P04275	151	AEGLECTK;AFVLSSVDELEQQR;AFVVDMMER;AHLLSLVDVMQR;ALSVVWDR;AMYSIDINDVQDQCSCCSPTR;ANIGPRLTQVSVLQYGSITTIDVPWNVVPEK;APTCGLCEVAR;AVSPLPYLR;AVVILVTDVSVDSVDAAADAAR;CLPSACEVVTGSPR;CLPSACEVVTGSPRGDSQSSWKSVGSQWASPENPCLINECVR;CLPTACTIQLR;CMVQVGVISGFK;CPCFHQGKEYAPGETVK;CVDGCSCPEGQLLDEGLCVESTECPCVHSGK;DETHFEVVESGR;DETLQDGCDTHFCK;DGTVTTDWK;EAPDLVLQR;EENNTGECCGR;EEVFIQQR;EFMEEVIQR;EFMEEVIQRMDVGQDSIHVTVLQYSYMVTVEY…	30.0436	0.992317	4	27.1802	0.562301	3	37.2335	1.04967	3	28.4295	0.619751	3	28.7426	0.793559	4	21.9239	3.19615	8	von Willebrand factor	Important in the maintenance of hemostasis, it promotes adhesion of platelets to the sites of vascular injury by forming a molecular bridge between sub-endothelial collagen matrix and platelet- surface receptor complex GPIb-IX-V. Also acts as a chaperone for coagulation factor VIII, delivering it to the site of injury, stabilizing its heterodimeric structure and protecting it from premature clear…	Secreted {ECO:0000269|PubMed:10961880}. Secreted, extracellular space, extracellular matrix {ECO:0000269|PubMed:10961880}. Note=Localized to storage granules.	collagen-containing extracellular matrix#GO:0062023;endoplasmic reticulum#GO:0005783;extracellular exosome#GO:0070062;extracellular matrix#GO:0031012;extracellular region#GO:0005576;extracellular space#GO:0005615;platelet alpha granule#GO:0031091;platelet alpha granule lumen#GO:0031093;Weibel-Palade body#GO:0033093	collagen binding#GO:0005518;identical protein binding#GO:0042802;immunoglobulin binding#GO:0019865;integrin binding#GO:0005178;protease binding#GO:0002020;protein-folding chaperone binding#GO:0051087	blood coagulation#GO:0007596;cell adhesion#GO:0007155;cell-substrate adhesion#GO:0031589;hemostasis#GO:0007599;platelet activation#GO:0030168;positive regulation of intracellular signal transduction#GO:1902533;response to wounding#GO:0009611
FCN2	Q15485;Q15485-2	11	DQDNDLNTGNCAVMFQGAWWYK;GHFLSGWHTIYLPDCR;GHFLSGWHTIYLPDCRPLTVLCDMDTDGGGWTVFQR;GTHGSFANGINWK;LGEFWLGNDNIHALTAQGTSELR;MVGLEGSDK;MVGLEGSDKLTILR;PLTVLCDMDTDGGGWTVFQR;RVDGSVDFYR;VDGSVDFYR;VDLVDFEDNYQFAK	20.3133	6.77758	4	24.6241	0.627788	3	29.5316	0.819045	3	26.7305	0.301278	3	26.9323	0.392747	4	20.8113	2.99328	8	Ficolin-2	May function in innate immunity through activation of the lectin complement pathway. Calcium-dependent and GlcNAc-binding lectin. Enhances phagocytosis of S.typhimurium by neutrophils, suggesting an opsonic effect via the collagen region. {ECO:0000269|PubMed:10679061, ECO:0000269|PubMed:17215869}. || The product of this gene belongs to the ficolin family of proteins. This family is characterized …	Secreted.	blood microparticle#GO:0072562;collagen trimer#GO:0005581;collagen-containing extracellular matrix#GO:0062023;external side of plasma membrane#GO:0009897;extracellular exosome#GO:0070062;extracellular region#GO:0005576;extracellular space#GO:0005615;serine-type endopeptidase complex#GO:1905370	antigen binding#GO:0003823;calcium-dependent protein binding#GO:0048306;carbohydrate derivative binding#GO:0097367;mannan binding#GO:2001065;metal ion binding#GO:0046872;proteoglycan binding#GO:0043394;signaling receptor binding#GO:0005102	cell surface pattern recognition receptor signaling pathway#GO:0002752;complement activation, lectin pathway#GO:0001867;defense response to Gram-negative bacterium#GO:0050829;defense response to Gram-positive bacterium#GO:0050830;opsonization#GO:0008228;positive regulation of opsonization#GO:1903028;proteolysis#GO:0006508;recognition of apoptotic cell#GO:0043654
IGF2	P01344	5	GFYFSRPASR;GIVEECCFR;SCDLALLETYCATPAK;SCDLALLETYCATPAKSER;SRGIVEECCFR	0	0	4	0	0	3	0	0	3	0	0	3	24.5286	0.230996	4	17.5088	3.82439	8	Insulin-like growth factor 2	The insulin-like growth factors possess growth-promoting activity (By similarity). Major fetal growth hormone in mammals. Plays a key role in regulating fetoplacental development. IGF2 is influenced by placental lactogen. Also involved in tissue differentiation. In adults, involved in glucose metabolism in adipose tissue, skeletal muscle and liver (Probable). Acts as a ligand for integrin which i…	Secreted {ECO:0000269|PubMed:16040806}.	extracellular region#GO:0005576;extracellular space#GO:0005615;platelet alpha granule lumen#GO:0031093	growth factor activity#GO:0008083;hormone activity#GO:0005179;insulin receptor binding#GO:0005158;insulin-like growth factor receptor binding#GO:0005159;integrin binding#GO:0005178;protein serine/threonine kinase activator activity#GO:0043539;receptor ligand activity#GO:0048018;transmembrane receptor protein tyrosine kinase activator activity#GO:0030297	animal organ morphogenesis#GO:0009887;embryonic placenta development#GO:0001892;embryonic placenta morphogenesis#GO:0060669;exocrine pancreas development#GO:0031017;genomic imprinting#GO:0071514;glucose metabolic process#GO:0006006;in utero embryonic development#GO:0001701;insulin receptor signaling pathway#GO:0008286;insulin-like growth factor receptor signaling pathway#GO:0048009;negative regul…
APOC1	P02654	9	EFGNTLEDK;ELISRIKQSELSAK;EWFSETFQK;EWFSETFQKVK;LKEFGNTLEDK;LKEFGNTLEDKAR;MREWFSETFQK;MREWFSETFQKVK;QSELSAK	28.0027	0.748114	4	27.2252	0.308184	3	30.4796	1.03658	3	19.5599	7.5381	3	29.0029	0.305027	4	27.0704	0.357383	8	Apolipoprotein C-I	Inhibitor of lipoprotein binding to the low density lipoprotein (LDL) receptor, LDL receptor-related protein, and very low density lipoprotein (VLDL) receptor. Associates with high density lipoproteins (HDL) and the triacylglycerol-rich lipoproteins in the plasma and makes up about 10% of the protein of the VLDL and 2% of that of HDL. Appears to interfere directly with fatty acid uptake and is al…	Secreted {ECO:0000303|PubMed:2835369}.	chylomicron#GO:0042627;endoplasmic reticulum#GO:0005783;extracellular region#GO:0005576;high-density lipoprotein particle#GO:0034364;very-low-density lipoprotein particle#GO:0034361	fatty acid binding#GO:0005504;lipase inhibitor activity#GO:0055102;phosphatidylcholine binding#GO:0031210;phosphatidylcholine-sterol O-acyltransferase activator activity#GO:0060228;phospholipase inhibitor activity#GO:0004859	cholesterol efflux#GO:0033344;cholesterol metabolic process#GO:0008203;chylomicron remnant clearance#GO:0034382;high-density lipoprotein particle remodeling#GO:0034375;lipid metabolic process#GO:0006629;lipoprotein metabolic process#GO:0042157;negative regulation of cholesterol transport#GO:0032375;negative regulation of fatty acid biosynthetic process#GO:0045717;negative regulation of lipid cata…	3a: lipoproteins; 5a: blood‐derived corona proteins
CFHR1	Q03591	10	INHGILYDEEK;INHGILYDEEKYKPFSQVPTGEVFYYSCEYNFVSPSK;ISSVGGEATFCDFPK;ITCTEEGWSPTPK;LCFFPFVENGHSESSGQTHLEGDTVQIICNTGYR;LQNNENNISCVER;STDTSCVNPPTVQNAHILSR;TGESAEFVCK;TGESAEFVCKR;YKPFSQVPTGEVFYYSCEYNFVSPSK	11.4148	6.61067	4	27.2649	0.616774	3	16.9219	8.46354	3	20.9621	8.07195	3	29.8477	0.187237	4	23.453	3.36527	8	Complement factor H-related protein 1	Involved in complement regulation. The dimerized forms have avidity for tissue-bound complement fragments and efficiently compete with the physiological complement inhibitor CFH. Can associate with lipoproteins and may play a role in lipid metabolism. {ECO:0000269|PubMed:23487775}. || This gene encodes a secreted protein belonging to the complement factor H protein family. It binds to Pseudomonas…	Secreted.	blood microparticle#GO:0072562;extracellular region#GO:0005576;extracellular space#GO:0005615;protein-containing complex#GO:0032991	complement component C3b binding#GO:0001851;identical protein binding#GO:0042802	complement activation#GO:0006956;cytolysis by host of symbiont cells#GO:0051838;negative regulation of protein binding#GO:0032091	5a: blood‐derived corona proteins
IGLC3	P0DOY3	10	AAPSVTLFPPSSEELQANK;AAPSVTLFPPSSEELQANKATLVCLISDFYPGAVTVAWK;AAPSVTLFPPSSEELQANKATLVCLISDFYPGAVTVAWKADSSPVK;ADSSPVKAGVETTTPSK;AGVETTTPSK;AGVETTTPSKQSNNKYAASSYLSLTPEQWK;ATLVCLISDFYPGAVTVAWKADSSPVK;ATLVCLISDFYPGAVTVAWKADSSPVKAGVETTTPSK;SHKSYSCQVTHEGSTVEK;SHKSYSCQVTHEGSTVEKTVAPTECS	8.12767	8.12767	4	11.4116	11.4116	3	33.0435	1.36018	3	31.6144	2.36481	3	26.3368	0.361992	4	15.6337	5.97041	8	Immunoglobulin lambda constant 3	Constant region of immunoglobulin light chains. Immunoglobulins, also known as antibodies, are membrane-bound or secreted glycoproteins produced by B lymphocytes. In the recognition phase of humoral immunity, the membrane-bound immunoglobulins serve as receptors which, upon binding of a specific antigen, trigger the clonal expansion and differentiation of B lymphocytes into immunoglobulins- secre…	Secreted {ECO:0000303|PubMed:20176268, ECO:0000303|PubMed:22158414}. Cell membrane {ECO:0000303|PubMed:20176268, ECO:0000303|PubMed:22158414}.	blood microparticle#GO:0072562;extracellular exosome#GO:0070062;extracellular region#GO:0005576;extracellular space#GO:0005615;IgA immunoglobulin complex#GO:0071745;IgD immunoglobulin complex#GO:0071738;IgE immunoglobulin complex#GO:0071742;IgG immunoglobulin complex#GO:0071735;IgM immunoglobulin complex#GO:0071753;plasma membrane#GO:0005886	antigen binding#GO:0003823	adaptive immune response#GO:0002250;B cell receptor signaling pathway#GO:0050853;immunoglobulin mediated immune response#GO:0016064	3b: protein and protein/nucleic acid aggregates
LPA	P08519	46	ATTVTGTPCQEWAAQEPHR;CPGSIVGGCVAHPHSWPWQVSLR;EAQLLVIENEVCNHYK;FVTWIEGMMR;GISSTTVTGR;GSFSTTVTGR;GTDSCQGDSGGPLVCFEK;GTFSTTVTGR;GTYSTTVTGR;HFCGGTLISPEWVLTAAHCLK;HSTFIPGTNK;IPLYYPNAGLTR;KATTVTGTPCQEWAAQEPHR;KCPGSIVGGCVAHPHSWPWQVSLR;KLFDYCDIPLCASSSFDCGKPQVEPK;LFDYCDIPLCASSSFDCGKPQVEPK;LFLEPTQADIALLK;LSRPAVITDK;NPDAEIRPWCYTMDPSVR;NPDAEISPWCYTMDPNVR;NPDAVAAPYCYTR;NPDGDINGPWCYTMNPR;NPDPVAAPWCYTTDPSVR;NPDP…	26.7237	0.273504	4	23.8799	0.809148	3	32.0653	0.699951	3	18.8411	7.26251	3	28.2594	1.53432	4	21.9947	3.2311	8	Apolipoprotein(a)	Apo(a) is the main constituent of lipoprotein(a) (Lp(a)). It has serine proteinase activity and is able of autoproteolysis. Inhibits tissue-type plasminogen activator 1. Lp(a) may be a ligand for megalin/Gp 330. {ECO:0000269|PubMed:2531657}. || The protein encoded by this gene is a serine proteinase that inhibits the activity of tissue-type plasminogen activator I. The encoded protein constitutes…		extracellular region#GO:0005576;extracellular space#GO:0005615;plasma lipoprotein particle#GO:0034358	apolipoprotein binding#GO:0034185;endopeptidase activity#GO:0004175;endopeptidase inhibitor activity#GO:0004866;fibronectin binding#GO:0001968;heparin binding#GO:0008201;serine-type endopeptidase activity#GO:0004252;signaling receptor binding#GO:0005102	blood circulation#GO:0008015;lipid metabolic process#GO:0006629;lipid transport#GO:0006869;proteolysis#GO:0006508	3a: lipoproteins; 5a: blood‐derived corona proteins
PLTP	P55058;P55058-2	16	AGALQLLLVGDK;AGALQLLLVGDKVPHDLDMLLR;ATYFGSIVLLSPAVIDSPLK;AVEPQLQEEER;DPVASTSNLDMDFR;FLEQELETITIPDLR;FLLNQQICPVLYHAGTVLLNSLLDTVPVR;GAFFPLTER;KVYDFLSTFITSGMR;SSVDELVGIDYSLMK;SSVDELVGIDYSLMKDPVASTSNLDMDFR;TGLELSR;TGLELSRDPAGR;TMLQIGVMPMLNER;VPHDLDMLLR;VYDFLSTFITSGMR	19.9533	6.70532	4	17.8169	8.91051	3	29.2536	0.383823	3	5.40324	6.23912	3	27.4258	0.287095	4	21.4974	3.12063	8	Phospholipid transfer protein	Mediates the transfer of phospholipids and free cholesterol from triglyceride-rich lipoproteins (low density lipoproteins or LDL and very low density lipoproteins or VLDL) into high-density lipoproteins (HDL) as well as the exchange of phospholipids between triglyceride-rich lipoproteins themselves (PubMed:11013307, PubMed:19321130, PubMed:21515415, PubMed:29883800, PubMed:7654777, PubMed:9132017…	Secreted {ECO:0000269|PubMed:19321130}. Nucleus {ECO:0000269|PubMed:19321130}. Note=Nuclear export is XPO1/CRM1- dependent. {ECO:0000269|PubMed:19321130}.	extracellular region#GO:0005576;extracellular space#GO:0005615;high-density lipoprotein particle#GO:0034364;nucleus#GO:0005634	ceramide binding#GO:0097001;ceramide transfer activity#GO:0120017;cerebroside transfer activity#GO:0140340;cholesterol transfer activity#GO:0120020;diacylglyceride transfer activity#GO:0140337;diacylglycerol binding#GO:0019992;high-density lipoprotein particle binding#GO:0008035;low-density lipoprotein particle binding#GO:0030169;phosphatidic acid binding#GO:0070300;phosphatidic acid transfer act…	ceramide transport#GO:0035627;flagellated sperm motility#GO:0030317;glycolipid transport#GO:0046836;high-density lipoprotein particle remodeling#GO:0034375;lipid metabolic process#GO:0006629;lipid transport#GO:0006869;phospholipid transport#GO:0015914;positive regulation of cholesterol efflux#GO:0010875;vitamin E biosynthetic process#GO:0010189
STARD9	Q9P2P6	5	DSVLTWLLK;IDSDQEQDIVLQGQWIER;LNLVDLAGSER;QYMSGSAVDVSCSQK;TPSSADPLAPDSPR	5.51169	5.51169	4	0	0	3	0	0	3	12.2437	8.16697	3	0	0	4	6.49636	4.25364	8	StAR-related lipid transfer protein 9	Microtubule-dependent motor protein required for spindle pole assembly during mitosis. Required to stabilize the pericentriolar material (PCM). {ECO:0000269|PubMed:22153075}.	Cytoplasm, cytoskeleton, microtubule organizing center, centrosome, centriole {ECO:0000269|PubMed:22153075}. Nucleus {ECO:0000269|PubMed:22153075}. Note=Localizes throughout the cytoplasm and nucleus during interphase. Localizes to the daughter centriole during mitosis. Disappears in cytokinesis.	centriole#GO:0005814;cytoplasm#GO:0005737;nucleus#GO:0005634	ATP binding#GO:0005524;lipid binding#GO:0008289;microtubule binding#GO:0008017;microtubule motor activity#GO:0003777	microtubule-based movement#GO:0007018;spindle assembly#GO:0051225
ACTA2	P62736	1	YPIEHGIITNWDDMEK	17.6457	5.88689	4	0	0	3	0	0	3	0	0	3	0	0	4	5.77883	3.78342	8	Actin, aortic smooth muscle	Actins are highly conserved proteins that are involved in various types of cell motility and are ubiquitously expressed in all eukaryotic cells. || This gene encodes one of six different actin proteins. Actins are highly conserved proteins that are involved in cell motility, structure, integrity, and intercellular signaling. The encoded protein is a smooth muscle actin that is involved in vascula…	Cytoplasm, cytoskeleton.	basement membrane#GO:0005604;cell body#GO:0044297;cytoplasm#GO:0005737;cytosol#GO:0005829;extracellular exosome#GO:0070062;extracellular space#GO:0005615;filopodium#GO:0030175;lamellipodium#GO:0030027;motile cilium#GO:0031514;protein-containing complex#GO:0032991;smooth muscle contractile fiber#GO:0030485;stress fiber#GO:0001725	ATP binding#GO:0005524;hydrolase activity#GO:0016787;protein kinase binding#GO:0019901	cellular response to transforming growth factor beta stimulus#GO:0071560;glomerular mesangial cell development#GO:0072144;juxtaglomerular apparatus development#GO:0072051;mesenchyme migration#GO:0090131;positive regulation of ERK1 and ERK2 cascade#GO:0070374;positive regulation of gene expression#GO:0010628;positive regulation of hepatic stellate cell activation#GO:2000491;positive regulation of …	2b: promiscuous incorporation into EVs (and possibly NVEPs)
GALE	Q14376	8	AVGESVQKPLDYYR;DYIHVVDLAK;EALNVFGNDYDTEDGTGVR;FFIEEMIR;IYNLGTGTGYSVLQMVQAMEK;SVEFEEMDILDQGALQR;TWNAVLLR;VNLTGTIQLLEIMK	0	0	4	0	0	3	0	0	3	0	0	3	0	0	4	5.97111	3.91182	8	UDP-glucose 4-epimerase	Catalyzes two distinct but analogous reactions: the reversible epimerization of UDP-glucose to UDP-galactose and the reversible epimerization of UDP-N-acetylglucosamine to UDP-N- acetylgalactosamine. The reaction with UDP-Gal plays a critical role in the Leloir pathway of galactose catabolism in which galactose is converted to the glycolytic intermediate glucose 6-phosphate. It contributes to the…		cytosol#GO:0005829	identical protein binding#GO:0042802;protein homodimerization activity#GO:0042803;UDP-glucose 4-epimerase activity#GO:0003978;UDP-N-acetylglucosamine 4-epimerase activity#GO:0003974	galactose catabolic process#GO:0019388;galactose catabolic process via UDP-galactose#GO:0033499
TMSB4X	P62328	3	NPLPSKETIEQEKQAGES;SDKPDMAEIEK;SDKPDMAEIEKFDK	0	0	4	0	0	3	0	0	3	0	0	3	0	0	4	6.0765	3.9789	8	Thymosin beta-4	Plays an important role in the organization of the cytoskeleton (PubMed:10848969, PubMed:1999398). Binds to and sequesters actin monomers (G actin) and therefore inhibits actin polymerization (PubMed:10848969, PubMed:1999398). {ECO:0000269|PubMed:10848969, ECO:0000269|PubMed:1999398}. [Hemoregulatory peptide AcSDKP]: Potent inhibitor of bone marrow derived stem cell differentiation (PubMed:769467…	Cytoplasm, cytoskeleton {ECO:0000269|PubMed:1999398}.	cytoplasm#GO:0005737;cytoskeleton#GO:0005856;cytosol#GO:0005829;extracellular region#GO:0005576;nucleus#GO:0005634;platelet alpha granule lumen#GO:0031093	actin monomer binding#GO:0003785;enzyme binding#GO:0019899;protein sequestering activity#GO:0140311;RNA binding#GO:0003723	actin filament organization#GO:0007015;negative regulation of canonical NF-kappaB signal transduction#GO:0043124;negative regulation of inflammatory response#GO:0050728;positive regulation of ATP biosynthetic process#GO:2001171;positive regulation of blood vessel endothelial cell migration#GO:0043536;positive regulation of endothelial cell chemotaxis#GO:2001028;positive regulation of proton-trans…
S100A6	P06703	4	ACPLDQAIGLLVAIFHK;LMEDLDR;LQDAEIAR;NKDQEVNFQEYVTFLGALALIYNEALKG	0	0	4	0	0	3	0	0	3	0	0	3	0	0	4	5.15655	3.37774	8	Protein S100-A6	May function as calcium sensor and modulator, contributing to cellular calcium signaling. May function by interacting with other proteins, such as TPR-containing proteins, and indirectly play a role in many physiological processes such as the reorganization of the actin cytoskeleton and in cell motility. Binds 2 calcium ions. Calcium binding is cooperative. {ECO:0000269|PubMed:22399290}. || The p…	Nucleus envelope. Cytoplasm. Cell membrane; Peripheral membrane protein; Cytoplasmic side.	collagen-containing extracellular matrix#GO:0062023;cytoplasm#GO:0005737;cytoplasmic side of plasma membrane#GO:0009898;cytosol#GO:0005829;extracellular exosome#GO:0070062;extracellular region#GO:0005576;nuclear envelope#GO:0005635;nucleus#GO:0005634;perinuclear region of cytoplasm#GO:0048471;plasma membrane#GO:0005886;ruffle#GO:0001726	calcium ion binding#GO:0005509;calcium-dependent protein binding#GO:0048306;monoatomic ion transmembrane transporter activity#GO:0015075;protein homodimerization activity#GO:0042803;S100 protein binding#GO:0044548;tropomyosin binding#GO:0005523;zinc ion binding#GO:0008270	axonogenesis#GO:0007409;positive regulation of fibroblast proliferation#GO:0048146;signal transduction#GO:0007165
ABCC2	Q92887	14	AFTSITLFNILR;ATYQNLDIYLLDDPLSAVDAHVGK;DNILFGTEFNEK;FFDTTPTGR;FPLSMLPMMISSMLQASVSTER;KEYTVGETVNLMSVDAQK;LLISFASDR;LTIIPQDPILFSGSLR;MNLDPFNNYSDEEIWK;QLLNNILR;SSLTNCLFR;YFAWEPSFR;YLGGDDLDTSAIR;YRPELDLVLR	0	0	4	7.94898	7.94898	3	7.87788	7.87788	3	11.58	7.74015	3	0	0	4	5.81816	3.80888	8	ATP-binding cassette sub-family C member 2	ATP-dependent transporter of the ATP-binding cassette (ABC) family that binds and hydrolyzes ATP to enable active transport of various substrates including many drugs, toxicants and endogenous compound across cell membranes. Transports a wide variety of conjugated organic anions such as sulfate-, glucuronide- and glutathione (GSH)- conjugates of endo- and xenobiotics substrates (PubMed:10220572, …	Apical cell membrane {ECO:0000269|PubMed:10220572, ECO:0000269|PubMed:11093739, ECO:0000269|PubMed:28408210}; Multi-pass membrane protein {ECO:0000255}. Note=Localized to the apical membrane of enterocytes. {ECO:0000269|PubMed:28408210}.	apical plasma membrane#GO:0016324;cell surface#GO:0009986;intercellular canaliculus#GO:0046581;plasma membrane#GO:0005886	ABC-type glutathione S-conjugate transporter activity#GO:0015431;ABC-type transporter activity#GO:0140359;ABC-type xenobiotic transporter activity#GO:0008559;ATP binding#GO:0005524;ATP hydrolysis activity#GO:0016887;ATPase-coupled inorganic anion transmembrane transporter activity#GO:0043225;ATPase-coupled transmembrane transporter activity#GO:0042626;bilirubin transmembrane transporter activity#…	bile acid and bile salt transport#GO:0015721;bilirubin transport#GO:0015723;heme catabolic process#GO:0042167;leukotriene transport#GO:0071716;negative regulation of gene expression#GO:0010629;transepithelial transport#GO:0070633;transmembrane transport#GO:0055085;transport across blood-brain barrier#GO:0150104;xenobiotic export from cell#GO:0046618;xenobiotic metabolic process#GO:0006805;xenobio…	1a: multi‐pass transmembrane proteins
HIF1AN	Q9NWT6	2	AATAAEAVASGSGEPR;MAATAAEAVASGSGEPR	0	0	4	0	0	3	0	0	3	5.90793	6.82188	3	0	0	4	5.71687	3.74477	8	Hypoxia-inducible factor 1-alpha inhibitor	Hydroxylates HIF-1 alpha at 'Asn-803' in the C-terminal transactivation domain (CAD). Functions as an oxygen sensor and, under normoxic conditions, the hydroxylation prevents interaction of HIF-1 with transcriptional coactivators including Cbp/p300-interacting transactivator. Involved in transcriptional repression through interaction with HIF1A, VHL and histone deacetylases. Hydroxylates specific…	Nucleus. Cytoplasm. Cytoplasm, perinuclear region. Note=Mainly cytoplasmic localization, but interaction with NOTCH1 results in nuclear localization and interaction with ABPA3 results in perinuclear localization in macrophages.	cytoplasm#GO:0005737;cytosol#GO:0005829;nucleoplasm#GO:0005654;perinuclear region of cytoplasm#GO:0048471	[protein]-asparagine 3-dioxygenase activity#GO:0036140;ankyrin repeat binding#GO:0071532;carboxylic acid binding#GO:0031406;ferrous iron binding#GO:0008198;NF-kappaB binding#GO:0051059;Notch binding#GO:0005112;oxygen sensor activity#GO:0019826;peptidyl-aspartic acid 3-dioxygenase activity#GO:0062101;peptidyl-histidine dioxygenase activity#GO:0036139;protein homodimerization activity#GO:0042803;tr…	negative regulation of Notch signaling pathway#GO:0045746;positive regulation of myoblast differentiation#GO:0045663;positive regulation of vasculogenesis#GO:2001214
KRT18	P05783	37	AQIFANTVDNAR;AQYDELAR;ASLENSLR;DWSHYFK;EELDKYWSQQIEESTTVVTTQSAEVGAAETTLTELR;EELDKYWSQQIEESTTVVTTQSAEVGAAETTLTELRR;EELLFMK;ETMQSLNDR;GGMGSGGLATGIAGGLAGMGGIQNEK;GGMGSGGLATGIAGGLAGMGGIQNEKETMQSLNDR;GLQAQIASSGLTVEVDAPK;IVLQIDNAR;KVIDDTNITR;LAADDFR;LASYLDR;LEAEIATYR;LLEDGEDFNLGDALDSSNSMQTIQK;LQLETEIEALK;LQLETEIEALKEELLFMK;NHEEEVKGLQAQIASSGLTVEVDAPK;NREELDKYWSQQIEESTTVVTTQSAEVGAAETTLTELR;PVSSAASVYAGAGG…	7.23341	7.23341	4	0	0	3	9.52548	9.52548	3	0	0	3	0	0	4	5.89367	3.87103	8	Keratin, type I cytoskeletal 18	Involved in the uptake of thrombin-antithrombin complexes by hepatic cells (By similarity). When phosphorylated, plays a role in filament reorganization. Involved in the delivery of mutated CFTR to the plasma membrane. Together with KRT8, is involved in interleukin-6 (IL-6)-mediated barrier protection. {ECO:0000250, ECO:0000269|PubMed:15529338, ECO:0000269|PubMed:16424149, ECO:0000269|PubMed:1721…	Nucleus matrix {ECO:0000250|UniProtKB:Q5BJY9}. Cytoplasm, perinuclear region. Nucleus, nucleolus {ECO:0000269|PubMed:22002106}. Cytoplasm {ECO:0000250|UniProtKB:Q5BJY9}.	adherens junction#GO:0005912;cell periphery#GO:0071944;centriolar satellite#GO:0034451;cytoplasm#GO:0005737;cytoskeleton#GO:0005856;cytosol#GO:0005829;extracellular exosome#GO:0070062;intermediate filament#GO:0005882;keratin filament#GO:0045095;microtubule organizing center#GO:0005815;nuclear matrix#GO:0016363;nucleolus#GO:0005730;perinuclear region of cytoplasm#GO:0048471	cadherin binding involved in cell-cell adhesion#GO:0098641;RNA binding#GO:0003723;scaffold protein binding#GO:0097110;structural molecule activity#GO:0005198	anatomical structure morphogenesis#GO:0009653;extrinsic apoptotic signaling pathway#GO:0097191;Golgi to plasma membrane protein transport#GO:0043001;hepatocyte apoptotic process#GO:0097284;intermediate filament cytoskeleton organization#GO:0045104;negative regulation of apoptotic process#GO:0043066;tumor necrosis factor-mediated signaling pathway#GO:0033209
DNTTIP2	Q5QJE6	4	DLDEDANGITDEGKEINEKSSQLK;LTSSSIDPGLSIK;SLTQTFATVEVGR;YFQIGTIVDNPADFYHSR	0	0	4	0	0	3	0	0	3	5.92488	6.84146	3	0	0	4	5.82063	3.81551	8	Deoxynucleotidyltransferase terminal-interacting protein 2	Regulates the transcriptional activity of DNTT and ESR1. May function as a chromatin remodeling protein (PubMed:12786946, PubMed:15047147). Part of the small subunit (SSU) processome, first precursor of the small eukaryotic ribosomal subunit. During the assembly of the SSU processome in the nucleolus, many ribosome biogenesis factors, an RNA chaperone and ribosomal proteins associate with the nas…	Nucleus {ECO:0000269|PubMed:12786946, ECO:0000269|PubMed:15047147}. Nucleus, nucleolus {ECO:0000269|PubMed:34516797}.	chromosome#GO:0005694;nucleolus#GO:0005730;nucleoplasm#GO:0005654;small-subunit processome#GO:0032040	RNA binding#GO:0003723	ribosomal small subunit biogenesis#GO:0042274;RNA processing#GO:0006396
ACTBL2	Q562R1	2	CPEAIFQPSFLGIESSGIHETTFNSIMK;VAPDEHPILLTEAPLNPK	0	0	4	0	0	3	0	0	3	5.49583	6.34604	3	0	0	4	6.03745	3.95942	8	Beta-actin-like protein 2	Actins are highly conserved proteins that are involved in various types of cell motility and are ubiquitously expressed in all eukaryotic cells. {ECO:0000250}.	Cytoplasm, cytoskeleton {ECO:0000250}.	actin filament#GO:0005884;axon#GO:0030424;cytoplasm#GO:0005737;extracellular exosome#GO:0070062;extracellular space#GO:0005615;glutamatergic synapse#GO:0098978;membrane#GO:0016020;NuA4 histone acetyltransferase complex#GO:0035267	ATP binding#GO:0005524;protein kinase binding#GO:0019901;structural constituent of postsynaptic actin cytoskeleton#GO:0098973	axonogenesis#GO:0007409;cell motility#GO:0048870	2b: promiscuous incorporation into EVs (and possibly NVEPs)
KRT6A	P02538	22	ADTLTDEINFLR;AEAESWYQTK;AIGGGLSSVGGGSSTIK;AIGGGLSSVGGGSSTIKYTTTSSSSR;ALYDAELSQMQTHISDTSVVLSMDNNR;ASTSTTIR;EYQELMNVK;FLEQQNKVLETK;GMQDLVEDFK;GSGGLGGACGGAGFGSR;ISIGGGSCAISGGYGSR;LEGLEDALQK;NKLEGLEDALQK;QEIAEINR;QNLEPLFEQYINNLR;SGFSSVSVSR;SLYGLGGSK;SRAEAESWYQTK;SRGSGGLGGACGGAGFGSR;TAAENEFVTLK;TAAENEFVTLKK;YEELQVTAGR	11.402	6.59593	4	7.56482	7.56482	3	27.9693	1.14193	3	0	0	3	13.1413	7.58964	4	5.43457	3.55823	8	Keratin, type II cytoskeletal 6A	Epidermis-specific type I keratin involved in wound healing. Involved in the activation of follicular keratinocytes after wounding, while it does not play a major role in keratinocyte proliferation or migration. Participates in the regulation of epithelial migration by inhibiting the activity of SRC during wound repair. {ECO:0000250|UniProtKB:P50446}. || The protein encoded by this gene is a memb…		cytosol#GO:0005829;extracellular exosome#GO:0070062;keratin filament#GO:0045095;membrane#GO:0016020;nucleus#GO:0005634	structural constituent of cytoskeleton#GO:0005200;structural constituent of skin epidermis#GO:0030280	antimicrobial humoral immune response mediated by antimicrobial peptide#GO:0061844;cell differentiation#GO:0030154;defense response to Gram-positive bacterium#GO:0050830;intermediate filament organization#GO:0045109;keratinization#GO:0031424;killing of cells of another organism#GO:0031640;morphogenesis of an epithelium#GO:0002009;negative regulation of entry of bacterium into host cell#GO:2000536…
SHBG	P04278;P04278-5	15	ALALPPLGLAPLLNLWAK;DDWFMLGLR;DGRPEIQLHNHWAQLTVGAGPR;DIPQPHAEPWAFSLDLGLK;DSWLDKQAEISASAPTSLR;IALGGLLFPASNLR;LFLGALPGEDSSTSFCLNGLWAQGQR;LPLVPALDGCLR;MEGDSVLLEVDGEEVLR;QAAGSGHLLALGTPENPSWLSLHLQDQK;QAEISASAPTSLR;SCDVESNPGIFLPPGTQAEFNLR;TSSSFEVR;TWDPEGVIFYGDTNPK;VVLSSGSGPGLDLPLVLGLPLQLK	17.8479	5.95724	4	15.9153	7.95783	3	27.0602	0.0472205	3	16.9228	6.55743	3	26.4041	0.375419	4	20.8564	3.02054	8	Sex hormone-binding globulin	Functions as an androgen transport protein, but may also be involved in receptor mediated processes. Each dimer binds one molecule of steroid. Specific for 5-alpha-dihydrotestosterone, testosterone, and 17-beta-estradiol. Regulates the plasma metabolic clearance rate of steroid hormones by controlling their plasma concentration. || This gene encodes a steroid binding protein that was first descri…	Secreted {ECO:0000250}. Note=In testis, it is synthesized by the Sertoli cells, secreted into the lumen of the seminiferous tubule and transported to the epididymis. {ECO:0000250}.	extracellular exosome#GO:0070062;extracellular region#GO:0005576	androgen binding#GO:0005497;steroid binding#GO:0005496
VASN	Q6EMK4	8	ESHVTLASPEETR;HIQPGAFDTLDR;LAGLGLQQLDEGLFSR;LLLLDLSHNSLLALEPGILDTANVEALR;NLHDLDVSDNQLER;SLTLGIEPVSPTSLR;VGLQRYLQGSSVQLR;YLQGSSVQLR	0	0	4	0	0	3	0	0	3	0	0	3	24.097	0.513235	4	17.1186	3.75675	8	Vasorin	May act as an inhibitor of TGF-beta signaling. {ECO:0000269|PubMed:15247411}.	Membrane {ECO:0000305|PubMed:15247411}; Single- pass type I membrane protein {ECO:0000305|PubMed:15247411}. Secreted {ECO:0000269|PubMed:15247411}.	cell surface#GO:0009986;extracellular exosome#GO:0070062;extracellular matrix#GO:0031012;extracellular space#GO:0005615;lysosomal membrane#GO:0005765;mitochondrion#GO:0005739;plasma membrane#GO:0005886	cadherin binding#GO:0045296;transforming growth factor beta binding#GO:0050431	cellular response to hypoxia#GO:0071456;cellular response to redox state#GO:0071461;negative regulation of epithelial to mesenchymal transition#GO:0010719;negative regulation of transforming growth factor beta receptor signaling pathway#GO:0030512
SIGLEC16	A6NMB1	1	TVLENLR	0	0	4	10.7187	10.7187	3	11.7643	11.7643	3	13.2032	9.33602	3	0	0	4	6.63829	4.44343	8	Sialic acid-binding Ig-like lectin 16	Putative adhesion molecule that mediates sialic-acid dependent binding to cells. {ECO:0000250}.	Membrane {ECO:0000269|PubMed:18629938}; Single- pass type I membrane protein {ECO:0000269|PubMed:18629938}.	plasma membrane#GO:0005886	carbohydrate binding#GO:0030246;sialic acid binding#GO:0033691	cell adhesion#GO:0007155;positive regulation of defense response to bacterium#GO:1900426;positive regulation of interleukin-6 production#GO:0032755
APOL1	O14791;O14791-2	28	ALADGVQK;ANLQSVPHASASR;ANLQSVPHASASRPR;ARANLQSVPHASASRPR;EFLGENISNFLSLAGNTYQLTR;EKVSTQNLLLLLTDNEAWNGFVAAAELPR;HLHEGAK;ILQADQEL;KALDNLAR;KVAQELEEK;KWWTQAQAHDLVIK;LKSELEDNIR;LKSELEDNIRR;LNILNNNYK;LTDVAPVSFFLVLDVVYLVYESK;LTDVAPVSFFLVLDVVYLVYESKHLHEGAK;PLGDWAAGTMDPESSIFIEDAIK;SELEDNIR;VAQELEEK;VAQELEEKLNILNNNYK;VNEPSILEMSR;VQQNVPSGTDTGDPQSK;VQQNVPSGTDTGDPQSKPLGDWAAGTMDPESSIFIEDAIK;VSTQNLLLLLTDNEAWNGF…	28.6159	0.770358	4	28.2354	1.04263	3	33.921	0.642408	3	28.5472	0.565793	3	29.2283	0.285428	4	28.7108	0.122031	8	Apolipoprotein L1	May play a role in lipid exchange and transport throughout the body. May participate in reverse cholesterol transport from peripheral cells to the liver. || This gene encodes a secreted high density lipoprotein which binds to apolipoprotein A-I. Apolipoprotein A-I is a relatively abundant plasma protein and is the major apoprotein of HDL. It is involved in the formation of most cholesteryl esters…	Secreted.	blood microparticle#GO:0072562;endoplasmic reticulum lumen#GO:0005788;extracellular region#GO:0005576;extracellular space#GO:0005615;high-density lipoprotein particle#GO:0034364;membrane#GO:0016020;very-low-density lipoprotein particle#GO:0034361	chloride channel activity#GO:0005254;lipid binding#GO:0008289	chloride transmembrane transport#GO:1902476;cholesterol metabolic process#GO:0008203;cytolysis by host of symbiont cells#GO:0051838;innate immune response#GO:0045087;lipid transport#GO:0006869;lipoprotein metabolic process#GO:0042157	3a: lipoproteins; 5a: blood‐derived corona proteins
PRSS1	P07477	2	LGEHNIEVLEGNEQFINAAK;TLNNDIMLIK	20.6382	7.01557	4	19.3081	9.65548	3	17.052	8.7251	3	14.6983	9.80409	3	29.7773	0.10171	4	22.0123	4.82318	8	Serine protease 1	Has activity against the synthetic substrates Boc-Phe-Ser- Arg-Mec, Boc-Leu-Thr-Arg-Mec, Boc-Gln-Ala-Arg-Mec and Boc-Val-Pro-Arg- Mec. The single-chain form is more active than the two-chain form against all of these substrates. {ECO:0000269|PubMed:7945238}. || This gene encodes a trypsinogen, which is a member of the trypsin family of serine proteases. This enzyme is secreted by the pancreas and…	Secreted, extracellular space.	blood microparticle#GO:0072562;collagen-containing extracellular matrix#GO:0062023;extracellular region#GO:0005576;extracellular space#GO:0005615	metal ion binding#GO:0046872;serine-type endopeptidase activity#GO:0004252	digestion#GO:0007586;extracellular matrix disassembly#GO:0022617;proteolysis#GO:0006508
APOC2	P02655	9	DLYSKSTAAMSTYTGIFTDQVLSVLKGEE;ESLSSYWESAK;ESLSSYWESAKTAAQNLYEK;STAAMSTYTGIFTDQVLSVLK;STAAMSTYTGIFTDQVLSVLKGEE;TAAQNLYEK;TAAQNLYEKTYLPAVDEK;TAAQNLYEKTYLPAVDEKLR;TYLPAVDEK	18.2631	6.13807	4	14.6194	7.3225	3	27.6686	0.254638	3	17.9275	7.03997	3	24.0813	0.754005	4	16.463	4.92667	8	Apolipoprotein C-II	Component of chylomicrons, very low-density lipoproteins (VLDL), low-density lipoproteins (LDL), and high-density lipoproteins (HDL) in plasma. Plays an important role in lipoprotein metabolism as an activator of lipoprotein lipase. Both proapolipoprotein C-II and apolipoprotein C-II can activate lipoprotein lipase. In normolipidemic individuals, it is mainly distributed in the HDL, whereas in hy…	Secreted {ECO:0000269|PubMed:3525527}.	chylomicron#GO:0042627;early endosome#GO:0005769;extracellular region#GO:0005576;extracellular space#GO:0005615;intermediate-density lipoprotein particle#GO:0034363;low-density lipoprotein particle#GO:0034362;spherical high-density lipoprotein particle#GO:0034366;very-low-density lipoprotein particle#GO:0034361	lipase inhibitor activity#GO:0055102;lipid binding#GO:0008289;lipoprotein lipase activator activity#GO:0060230;molecular function activator activity#GO:0140677;phospholipase activator activity#GO:0016004;phospholipase binding#GO:0043274	cholesterol efflux#GO:0033344;cholesterol homeostasis#GO:0042632;chylomicron remnant clearance#GO:0034382;chylomicron remodeling#GO:0034371;high-density lipoprotein particle clearance#GO:0034384;lipid catabolic process#GO:0016042;negative regulation of cholesterol transport#GO:0032375;negative regulation of lipid metabolic process#GO:0045833;negative regulation of receptor-mediated endocytosis#GO…	3a: lipoproteins; 5a: blood‐derived corona proteins
ST3GAL6	Q9Y274;Q9Y274-2	1	PALNLIYK	12.8539	7.42579	4	17.4146	8.70859	3	28.6608	0.958543	3	20.1036	7.85251	3	17.4865	5.8354	4	22.0802	3.1919	8	Type 2 lactosamine alpha-2,3-sialyltransferase	Transfers the sialyl residue from CMP-N-acetyl-beta- neuraminate to the terminal galactose residue on sugar chains of glycoproteins and glycolipids (PubMed:10206952, PubMed:26692484). It's alpha-2,3-sialyltransferase activity is specific toward type II glycan chains (Galbeta1-4GlcNAc) on glycoproteins and glycolipids such as neolactosides nLc4Cer and nLc6Cer, whose sialyl-products serve as precur…	Golgi apparatus membrane {ECO:0000305}; Single- pass type II membrane protein {ECO:0000305}.	extracellular exosome#GO:0070062;Golgi membrane#GO:0000139;membrane#GO:0016020	beta-galactoside (CMP) alpha-2,3-sialyltransferase activity#GO:0003836;N-acetyllactosaminide alpha-2,3-sialyltransferase activity#GO:0008118;sialyltransferase activity#GO:0008373	cellular response to interleukin-6#GO:0071354;glycolipid biosynthetic process#GO:0009247;keratan sulfate biosynthetic process#GO:0018146;oligosaccharide biosynthetic process#GO:0009312;protein glycosylation#GO:0006486
ADIPOQ	Q15848	6	FHCNIPGLYYFAYHITVYMK;FHCNIPGLYYFAYHITVYMKDVK;GDIGETGVPGAEGPR;IFYNQQNHYDGSTGK;NGLYADNDNDSTFTGFLLYHDTN;SAFSVGLETYVTIPNMPIR	20.1544	6.7575	4	17.2851	8.64385	3	26.7862	0.649913	3	24.1666	0.644528	3	26.2801	0.607424	4	24.3148	0.512547	8	Adiponectin	Important adipokine involved in the control of fat metabolism and insulin sensitivity, with direct anti-diabetic, anti-atherogenic and anti-inflammatory activities. Stimulates AMPK phosphorylation and activation in the liver and the skeletal muscle, enhancing glucose utilization and fatty-acid combustion. Antagonizes TNF-alpha by negatively regulating its expression in various tissues such as liv…	Secreted {ECO:0000269|PubMed:8947845}.	cell surface#GO:0009986;collagen trimer#GO:0005581;collagen-containing extracellular matrix#GO:0062023;endoplasmic reticulum#GO:0005783;extracellular region#GO:0005576;extracellular space#GO:0005615	cytokine activity#GO:0005125;hormone activity#GO:0005179;protein homodimerization activity#GO:0042803;protein serine/threonine kinase activator activity#GO:0043539;sialic acid binding#GO:0033691;signaling receptor binding#GO:0005102	brown fat cell differentiation#GO:0050873;cellular response to cAMP#GO:0071320;cellular response to epinephrine stimulus#GO:0071872;cellular response to insulin stimulus#GO:0032869;cellular response to xenobiotic stimulus#GO:0071466;circadian rhythm#GO:0007623;detection of oxidative stress#GO:0070994;fatty acid beta-oxidation#GO:0006635;fatty acid oxidation#GO:0019395;gene expression#GO:0010467;g…
PRSS3	P35030;P35030-2	3	DTLDNDIMLIK;LGEHNIKVLEGNEQFINAAK;VLEGNEQFINAAK	5.82136	5.82136	4	15.4452	7.77862	3	0	0	3	12.0477	8.08029	3	5.6799	5.6799	4	11.5344	4.37249	8	Trypsin-3	Digestive protease that cleaves proteins preferentially after an Arg residue and has proteolytic activity toward Kunitz-type trypsin inhibitors. {ECO:0000269|PubMed:11827488, ECO:0000269|PubMed:14507909, ECO:0000269|PubMed:18077447, ECO:0000269|PubMed:25301953, ECO:0000269|PubMed:27810896, ECO:0000269|PubMed:9099703}. || This gene encodes a trypsinogen, which is a member of the trypsin family of …	Secreted {ECO:0000269|PubMed:6698368}.	extracellular region#GO:0005576;extracellular space#GO:0005615;tertiary granule lumen#GO:1904724	calcium ion binding#GO:0005509;serine-type endopeptidase activity#GO:0004252;serine-type peptidase activity#GO:0008236	antimicrobial humoral response#GO:0019730;digestion#GO:0007586;endothelial cell migration#GO:0043542;proteolysis#GO:0006508;zymogen activation#GO:0031638
APOM	O95445	19	AFLLTPR;AFLLTPRNQEACELSNN;CVEEFKSLTSCLDSK;CVEEFKSLTSCLDSKAFLLTPR;DGLCVPR;EELATFDPVDNIVFNMAAGSAPMQLHLR;EFPEVHLGQWYFIAGAAPTK;FLLYNRSPHPPEKCVEEFK;KWIYHLTEGSTDLR;MFHQIWAALLYFYGIILNSIYQCPEHSQLTTLGVDGK;MKDGLCVPR;NQEACELSNN;SLTSCLDSK;SLTSCLDSKAFLLTPR;SLTSCLDSKAFLLTPRNQEACELSNN;SPHPPEKCVEEFK;SPHPPEKCVEEFKSLTSCLDSK;TELFSSSCPGGIMLNETGQGYQR;WIYHLTEGSTDLR	20.0118	6.69069	4	16.2513	8.16214	3	26.4247	0.212926	3	24.2255	0.895886	3	27.9745	0.258173	4	26.1005	0.624695	8	Apolipoprotein M	Probably involved in lipid transport. Can bind sphingosine-1- phosphate, myristic acid, palmitic acid and stearic acid, retinol, all- trans-retinoic acid and 9-cis-retinoic acid. {ECO:0000269|PubMed:17525477, ECO:0000269|PubMed:19733574}. || The protein encoded by this gene is an apolipoprotein and member of the lipocalin protein family. It is found associated with high density lipoproteins and t…	Secreted {ECO:0000269|PubMed:17525477, ECO:0000269|PubMed:18279674, ECO:0000269|PubMed:18460466}. Note=Present in high density lipoprotein (HDL) and to a lesser extent in triglyceride-rich lipoproteins (TGRLP) and low density lipoproteins (LDL).	discoidal high-density lipoprotein particle#GO:0034365;extracellular region#GO:0005576;high-density lipoprotein particle#GO:0034364;low-density lipoprotein particle#GO:0034362;spherical high-density lipoprotein particle#GO:0034366;very-low-density lipoprotein particle#GO:0034361	antioxidant activity#GO:0016209;lipid transporter activity#GO:0005319;phospholipid binding#GO:0005543	cholesterol efflux#GO:0033344;cholesterol homeostasis#GO:0042632;high-density lipoprotein particle assembly#GO:0034380;high-density lipoprotein particle clearance#GO:0034384;high-density lipoprotein particle remodeling#GO:0034375;lipoprotein metabolic process#GO:0042157;negative regulation of plasma lipoprotein oxidation#GO:0034445;reverse cholesterol transport#GO:0043691	3a: lipoproteins; 5a: blood‐derived corona proteins
PPBP	P02775	11	CMCIKTTSGIHPK;EESLDSDLYAELR;GKEESLDSDLYAELR;GTHCNQVEVIATLK;ICLDPDAPR;ICLDPDAPRIK;KICLDPDAPR;KICLDPDAPRIK;NIQSLEVIGK;NIQSLEVIGKGTHCNQVEVIATLKDGR;NLAKGKEESLDSDLYAELR	0	0	4	19.4994	9.75365	3	7.63704	7.63704	3	18.376	7.32474	3	25.5533	1.02597	4	21.3608	3.06281	8	Platelet basic protein	LA-PF4 stimulates DNA synthesis, mitosis, glycolysis, intracellular cAMP accumulation, prostaglandin E2 secretion, and synthesis of hyaluronic acid and sulfated glycosaminoglycan. It also stimulates the formation and secretion of plasminogen activator by human synovial cells. NAP-2 is a ligand for CXCR1 and CXCR2, and NAP-2, NAP-2(73), NAP-2(74), NAP-2(1-66), and most potent NAP-2(1-63) are chemo…	Secreted.	extracellular region#GO:0005576;extracellular space#GO:0005615;platelet alpha granule lumen#GO:0031093;tertiary granule lumen#GO:1904724	chemokine activity#GO:0008009;CXCR chemokine receptor binding#GO:0045236;glucose transmembrane transporter activity#GO:0005355;growth factor activity#GO:0008083	antimicrobial humoral immune response mediated by antimicrobial peptide#GO:0061844;cellular response to lipopolysaccharide#GO:0071222;chemokine-mediated signaling pathway#GO:0070098;defense response to bacterium#GO:0042742;glucose transmembrane transport#GO:1904659;inflammatory response#GO:0006954;neutrophil chemotaxis#GO:0030593;positive regulation of cell division#GO:0051781
PIGR	P01833	25	ADEGWYWCGVK;AFVNCDENSR;CPLLVDSEGWVK;DAGFYWCLTNGDTLWR;DGSFSVVITGLR;GGCITLISSEGYVSSK;GSVTFHCALGPEVANVAK;GVAGGSVAVLCPYNR;IIEGEPNLK;ILLNPQDK;ILLNPQDKDGSFSVVITGLR;IRLDIQGTGQLLFSVVINQLR;LDIQGTGQLLFSVVINQLR;LSDAGQYLCQAGDDSNSNK;LSDAGQYLCQAGDDSNSNKK;LVSLTLNLVTR;NADLQVLKPEPELVYEDLR;QGHFYGETAAVYVAVEER;QSSGENCDVVVNTLGK;SPIFGPEEVNSVEGNSVSITCYYPPTSVNR;TVTINCPFK;VLDSGFR;WNNTGCQALPSQDEGPSK;YLCGAHSDGQLQEGSPIQAWQL…	27.4332	1.01558	4	23.7887	1.1034	3	31.4788	0.648645	3	24.8706	0.27141	3	6.56259	6.56259	4	11.2704	4.26291	8	Polymeric immunoglobulin receptor	[Polymeric immunoglobulin receptor]: Mediates selective transcytosis of polymeric IgA and IgM across mucosal epithelial cells. Binds polymeric IgA and IgM at the basolateral surface of epithelial cells. The complex is then transported across the cell to be secreted at the apical surface. During this process, a cleavage occurs that separates the extracellular (known as the secretory component) fro…	[Polymeric immunoglobulin receptor]: Cell membrane {ECO:0000269|PubMed:9379029}; Single-pass type I membrane protein {ECO:0000255}. [Secretory component]: Secreted {ECO:0000269|PubMed:16543244, ECO:0000269|PubMed:19079336, ECO:0000269|PubMed:8292260}.	azurophil granule membrane#GO:0035577;extracellular exosome#GO:0070062;extracellular space#GO:0005615;plasma membrane#GO:0005886;receptor complex#GO:0043235;secretory IgA immunoglobulin complex#GO:0071751	polymeric immunoglobulin binding#GO:0001790;polymeric immunoglobulin receptor activity#GO:0001792	detection of chemical stimulus involved in sensory perception of bitter taste#GO:0001580;epidermal growth factor receptor signaling pathway#GO:0007173;Fc receptor signaling pathway#GO:0038093;immunoglobulin transcytosis in epithelial cells mediated by polymeric immunoglobulin receptor#GO:0002415;receptor clustering#GO:0043113	1b: single‐pass transmembrane proteins
S100A9	P06702	8	KDLQNFLKK;LGHPDTLNQGEFK;LGHPDTLNQGEFKELVR;MHEGDEGPGHHHKPGLGEGTP;NIETIINTFHQYSVK;QLSFEEFIMLMAR;VIEHIMEDLDTNADK;VIEHIMEDLDTNADKQLSFEEFIMLMAR	0	0	4	0	0	3	0	0	3	0	0	3	17.7844	5.97014	4	12.067	4.56846	8	Protein S100-A9	S100A9 is a calcium- and zinc-binding protein which plays a prominent role in the regulation of inflammatory processes and immune response (PubMed:12626582, PubMed:15331440, PubMed:16258195, PubMed:19122197, PubMed:20103766, PubMed:21325622, PubMed:8423249). It can induce neutrophil chemotaxis, adhesion, can increase the bactericidal activity of neutrophils by promoting phagocytosis via activatio…	Secreted. Cytoplasm {ECO:0000269|PubMed:15598812, ECO:0000269|PubMed:8423249}. Cytoplasm, cytoskeleton {ECO:0000269|PubMed:22489132, ECO:0000269|PubMed:9083090}. Cell membrane {ECO:0000269|PubMed:18786929}; Peripheral membrane protein {ECO:0000305|PubMed:18786929}. Note=Predominantly localized in the cytoplasm. Upon elevation of the intracellular calcium level, translocated from the cytoplasm to …	calprotectin complex#GO:1990660;collagen-containing extracellular matrix#GO:0062023;cytoplasm#GO:0005737;cytoskeleton#GO:0005856;cytosol#GO:0005829;extracellular exosome#GO:0070062;extracellular region#GO:0005576;extracellular space#GO:0005615;nucleus#GO:0005634;plasma membrane#GO:0005886;S100A9 complex#GO:1990662;secretory granule lumen#GO:0034774	antioxidant activity#GO:0016209;arachidonic acid binding#GO:0050544;calcium ion binding#GO:0005509;calcium-dependent protein binding#GO:0048306;microtubule binding#GO:0008017;RAGE receptor binding#GO:0050786;Toll-like receptor 4 binding#GO:0035662;zinc ion binding#GO:0008270	activation of cysteine-type endopeptidase activity involved in apoptotic process#GO:0006919;antimicrobial humoral immune response mediated by antimicrobial peptide#GO:0061844;apoptotic process#GO:0006915;astrocyte development#GO:0014002;autocrine signaling#GO:0035425;autophagy#GO:0006914;cell-cell signaling#GO:0007267;chronic inflammatory response#GO:0002544;defense response to bacterium#GO:00427…
B2M	P61769	5	IEKVEHSDLSFSK;IQVYSRHPAENGKSNFLNCYVSGFHPSDIEVDLLK;SNFLNCYVSGFHPSDIEVDLLK;VEHSDLSFSK;VNHVTLSQPK	0	0	4	0	0	3	6.99891	6.99891	3	5.37996	6.21224	3	18.0408	6.01487	4	12.2111	4.62292	8	Beta-2-microglobulin	Component of the class I major histocompatibility complex (MHC). Involved in the presentation of peptide antigens to the immune system. Exogenously applied M.tuberculosis EsxA or EsxA-EsxB (or EsxA expressed in host) binds B2M and decreases its export to the cell surface (total protein levels do not change), probably leading to defects in class I antigen presentation (PubMed:25356553). {ECO:00002…	Secreted {ECO:0000269|PubMed:1336137, ECO:0000269|PubMed:7554280}. Cell surface {ECO:0000269|PubMed:25356553}. Note=Detected in serum and urine (PubMed:1336137, PubMed:7554280). {ECO:0000269|PubMed:7554280, ECO:0000269|Ref.6}. Note=(Microbial infection) In the presence of M.tuberculosis EsxA-EsxB complex decreased amounts of B2M are found on the cell surface (PubMed:25356553). {ECO:0000269|PubMed…	cytosol#GO:0005829;early endosome lumen#GO:0031905;early endosome membrane#GO:0031901;endoplasmic reticulum#GO:0005783;endoplasmic reticulum lumen#GO:0005788;ER to Golgi transport vesicle membrane#GO:0012507;external side of plasma membrane#GO:0009897;extracellular exosome#GO:0070062;extracellular region#GO:0005576;extracellular space#GO:0005615;focal adhesion#GO:0005925;Golgi apparatus#GO:000579…	identical protein binding#GO:0042802;MHC class II protein complex binding#GO:0023026;peptide antigen binding#GO:0042605;protein homodimerization activity#GO:0042803;structural molecule activity#GO:0005198	amyloid fibril formation#GO:1990000;antigen processing and presentation of endogenous peptide antigen via MHC class I#GO:0019885;antigen processing and presentation of exogenous peptide antigen via MHC class II#GO:0019886;antigen processing and presentation of exogenous protein antigen via MHC class Ib, TAP-dependent#GO:0002481;cellular response to iron ion#GO:0071281;cellular response to iron(II…
CAMP	P49913	7	AIDGINQR;CMGTVTLNQAR;FALLGDFFR;GSFDISCDK;GSFDISCDKDNKR;TTQQSPEDCDFK;TTQQSPEDCDFKK	18.6267	6.22369	4	14.922	7.46667	3	27.5204	0.684274	3	22.946	0.505529	3	19.8219	6.60996	4	16.2068	3.59353	8	Cathelicidin antimicrobial peptide	Antimicrobial protein that is an integral component of the innate immune system (PubMed:14978112, PubMed:16637646, PubMed:18818205, PubMed:22879591, PubMed:9736536). Binds to bacterial lipopolysaccharides (LPS) (PubMed:16637646, PubMed:18818205). Acts via neutrophil N-formyl peptide receptors to enhance the release of CXCL2 (PubMed:22879591). Postsecretory processing generates multiple cathelicid…	Secreted {ECO:0000269|PubMed:14978112}. Vesicle {ECO:0000269|PubMed:7529412, ECO:0000269|PubMed:9736536}. Note=Stored as pro-peptide in granules and phagolysosomes of neutrophils (PubMed:7529412, PubMed:9736536). Secreted in sweat onto skin (PubMed:14978112). {ECO:0000269|PubMed:14978112, ECO:0000269|PubMed:7529412, ECO:0000269|PubMed:9736536}.	cell projection#GO:0042995;extracellular exosome#GO:0070062;extracellular region#GO:0005576;extracellular space#GO:0005615;specific granule#GO:0042581;specific granule lumen#GO:0035580;tertiary granule lumen#GO:1904724	lipopolysaccharide binding#GO:0001530	amyloid fibril formation#GO:1990000;antibacterial humoral response#GO:0019731;antimicrobial humoral immune response mediated by antimicrobial peptide#GO:0061844;cellular response to interleukin-1#GO:0071347;cellular response to interleukin-6#GO:0071354;cellular response to lipopolysaccharide#GO:0071222;cellular response to peptidoglycan#GO:0071224;cellular response to tumor necrosis factor#GO:007…
SAA4	P35542	10	AYWDIMISNHQNSNR;AYWDIMISNHQNSNRYLYAR;EALQGVGDMGR;FRPDGLPK;GNYDAAQR;GNYDAAQRGPGGVWAAK;GNYDAAQRGPGGVWAAKLISR;GPGGVWAAK;SFFKEALQGVGDMGR;VYLQGLIDCYLFGNSSTVLEDSK	28.8813	0.488614	4	27.2831	0.716192	3	30.0988	1.06989	3	25.0438	1.74582	3	29.8398	0.276045	4	28.586	0.161512	8	Serum amyloid A-4 protein	Major acute phase reactant. {ECO:0000250|UniProtKB:P05366}.	Secreted {ECO:0000250|UniProtKB:P0DJI8}.	extracellular exosome#GO:0070062;extracellular region#GO:0005576;high-density lipoprotein particle#GO:0034364		acute-phase response#GO:0006953
PF4	P02776	6	AGPHCPTAQLIATLK;HITSLEVIK;ICLDLQAPLYK;ICLDLQAPLYKK;KICLDLQAPLYK;KICLDLQAPLYKK	0	0	4	23.9697	0.273969	3	16.6119	8.37552	3	17.6219	6.78793	3	23.898	0.952369	4	20.9888	3.01237	8	Platelet factor 4	Chemokine released during platelet aggregation that plays a role in different biological processes including hematopoiesis, cell proliferation, differentiation, and activation (PubMed:29930254, PubMed:9531587). Acts via different functional receptors including CCR1, CXCR3A or CXCR3B (PubMed:18174362, PubMed:29930254). Upon interaction with CXCR3A receptor, induces activated T-lymphocytes migratio…	Secreted {ECO:0000269|PubMed:7644496}.	collagen-containing extracellular matrix#GO:0062023;cytoplasm#GO:0005737;extracellular region#GO:0005576;extracellular space#GO:0005615;platelet alpha granule lumen#GO:0031093	chemokine activity#GO:0008009;CXCR chemokine receptor binding#GO:0045236;CXCR3 chemokine receptor binding#GO:0048248;heparin binding#GO:0008201;receptor ligand activity#GO:0048018	adenylate cyclase-activating G protein-coupled receptor signaling pathway#GO:0007189;antimicrobial humoral immune response mediated by antimicrobial peptide#GO:0061844;cellular response to lipopolysaccharide#GO:0071222;chemokine-mediated signaling pathway#GO:0070098;cytokine-mediated signaling pathway#GO:0019221;defense response to protozoan#GO:0042832;inflammatory response#GO:0006954;killing by …
LUM	P51884	20	FNALQYLR;ILGPLSYSK;ILGPLSYSKIK;ISETSLPPDMYECLR;ISNIPDEYFK;LDGNRISETSLPPDMYECLR;LDGNRISETSLPPDMYECLRVANEVTLN;LKEDAVSAAFK;LKEDAVSAAFKGLK;LKSVPMVPPGIK;LPSGLPVSLLTLYLDNNK;LPSGLPVSLLTLYLDNNKISNIPDEYFK;NIPTVNENLENYYLEVNQLEK;RFNALQYLR;SFCKILGPLSYSK;SLEDLQLTHNK;SLEDLQLTHNKITK;SLEYLDLSFNQIAR;VANEVTLN;YLYLRNNQIDHIDEK	5.25788	5.25788	4	17.6016	8.80166	3	15.0597	7.53068	3	11.9486	7.98695	3	28.7484	0.212	4	27.4183	0.282822	8	Lumican	This gene encodes a member of the small leucine-rich proteoglycan (SLRP) family that includes decorin, biglycan, fibromodulin, keratocan, epiphycan, and osteoglycin. In these bifunctional molecules, the protein moiety binds collagen fibrils and the highly charged hydrophilic glycosaminoglycans regulate interfibrillar spacings. Lumican is the major keratan sulfate proteoglycan of the cornea but is…	Secreted, extracellular space, extracellular matrix {ECO:0000250}.	collagen-containing extracellular matrix#GO:0062023;extracellular exosome#GO:0070062;extracellular matrix#GO:0031012;extracellular region#GO:0005576;extracellular space#GO:0005615;fibrillar collagen trimer#GO:0005583;Golgi lumen#GO:0005796;lysosomal lumen#GO:0043202	collagen binding#GO:0005518;extracellular matrix structural constituent#GO:0005201;extracellular matrix structural constituent conferring compression resistance#GO:0030021	collagen fibril organization#GO:0030199;positive regulation of transcription by RNA polymerase II#GO:0045944;positive regulation of transforming growth factor beta1 production#GO:0032914;visual perception#GO:0007601
CSN2	P02666	2	AVPYPQR;DMPIQAFLLYQEPVLGPVR	0	0	4	0	0	3	10.0558	10.0558	3	19.8359	7.64365	3	5.64342	5.64342	4	6.56585	4.29877	8	Beta-casein	Important role in determination of the surface properties of the casein micelles. || This gene is a member of the beta casein family. There are two types of casein protein, beta (encoded by this gene) and kappa, both of which are secreted in human milk. Beta casein is the principal protein in human milk and the primary source of essential amino acids for a suckling infant. Beta and kappa casein p…	Secreted.	extracellular region#GO:0005576;extracellular space#GO:0005615	calcium ion binding#GO:0005509;cysteine-type endopeptidase inhibitor activity#GO:0004869;enzyme inhibitor activity#GO:0004857	calcium ion transport#GO:0006816;lactation#GO:0007595;negative regulation of cysteine-type endopeptidase activity#GO:2000117
APOC3	P02656	11	DALSSVQESQVAQQAR;DALSSVQESQVAQQARGWVTDGFSSLKDYWSTVK;DKFSEFWDLDPEVRPTSAVAA;DYWSTVK;FSEFWDLDPEVRPTSAVAA;GWVTDGFSSLK;GWVTDGFSSLKDYWSTVK;GWVTDGFSSLKDYWSTVKDK;HATKTAKDALSSVQESQVAQQAR;TAKDALSSVQESQVAQQAR;TAKDALSSVQESQVAQQARGWVTDGFSSLK	27.0858	0.530269	4	25.8203	0.50801	3	30.1939	0.84496	3	18.8012	7.24444	3	28.9055	0.282419	4	27.6761	1.2583	8	Apolipoprotein C-III	Component of triglyceride-rich very low density lipoproteins (VLDL) and high density lipoproteins (HDL) in plasma (PubMed:18201179, PubMed:22510806). Plays a multifaceted role in triglyceride homeostasis (PubMed:18201179, PubMed:22510806). Intracellularly, promotes hepatic very low density lipoprotein 1 (VLDL1) assembly and secretion; extracellularly, attenuates hydrolysis and clearance of trigly…	Secreted {ECO:0000303|PubMed:18201179, ECO:0000303|PubMed:22510806}.	chylomicron#GO:0042627;collagen-containing extracellular matrix#GO:0062023;early endosome#GO:0005769;extracellular exosome#GO:0070062;extracellular region#GO:0005576;extracellular space#GO:0005615;intermediate-density lipoprotein particle#GO:0034363;spherical high-density lipoprotein particle#GO:0034366;very-low-density lipoprotein particle#GO:0034361	cholesterol binding#GO:0015485;enzyme regulator activity#GO:0030234;high-density lipoprotein particle receptor binding#GO:0070653;lipase inhibitor activity#GO:0055102;phospholipid binding#GO:0005543	cholesterol efflux#GO:0033344;cholesterol homeostasis#GO:0042632;chylomicron remnant clearance#GO:0034382;G protein-coupled receptor signaling pathway#GO:0007186;high-density lipoprotein particle remodeling#GO:0034375;lipoprotein metabolic process#GO:0042157;negative regulation of cholesterol import#GO:0060621;negative regulation of fatty acid biosynthetic process#GO:0045717;negative regulation o…	3a: lipoproteins; 5a: blood‐derived corona proteins
S100A8	P05109	3	ALNSIIDVYHK;ELDINTDGAVNFQEFLILVIK;LLETECPQYIR	0	0	4	0	0	3	0	0	3	0	0	3	11.824	6.83174	4	11.8518	4.48646	8	Protein S100-A8	S100A8 is a calcium- and zinc-binding protein which plays a prominent role in the regulation of inflammatory processes and immune response. It can induce neutrophil chemotaxis and adhesion. Predominantly found as calprotectin (S100A8/A9) which has a wide plethora of intra- and extracellular functions. The intracellular functions include: facilitating leukocyte arachidonic acid trafficking and met…	Secreted. Cytoplasm. Cytoplasm, cytoskeleton. Cell membrane; Peripheral membrane protein. Note=Predominantly localized in the cytoplasm. Upon elevation of the intracellular calcium level, translocated from the cytoplasm to the cytoskeleton and the cell membrane. Upon neutrophil activation or endothelial adhesion of monocytes, is secreted via a microtubule-mediated, alternative pathway.	calprotectin complex#GO:1990660;collagen-containing extracellular matrix#GO:0062023;cytoskeleton#GO:0005856;cytosol#GO:0005829;extracellular exosome#GO:0070062;extracellular region#GO:0005576;extracellular space#GO:0005615;intermediate filament cytoskeleton#GO:0045111;nucleus#GO:0005634;plasma membrane#GO:0005886;secretory granule lumen#GO:0034774	arachidonic acid binding#GO:0050544;calcium ion binding#GO:0005509;calcium-dependent protein binding#GO:0048306;microtubule binding#GO:0008017;RAGE receptor binding#GO:0050786;Toll-like receptor 4 binding#GO:0035662;zinc ion binding#GO:0008270	activation of cysteine-type endopeptidase activity involved in apoptotic process#GO:0006919;apoptotic process#GO:0006915;astrocyte development#GO:0014002;autocrine signaling#GO:0035425;autophagy#GO:0006914;chronic inflammatory response#GO:0002544;defense response to bacterium#GO:0042742;defense response to fungus#GO:0050832;inflammatory response#GO:0006954;innate immune response#GO:0045087;leukoc…
COLEC11	Q9BWP8;Q9BWP8-10;Q9BWP8-3	8	AIGEMDNQVSQLTSELK;DEAANGLMAAYLAQAGLAR;EGAFVYSDHSPMR;GGTLSMPK;KAIGEMDNQVSQLTSELK;RYADAQLSCQGR;VFIGINDLEK;YADAQLSCQGR	18.3544	6.12109	4	14.3789	7.22264	3	27.7824	0.331224	3	16.5629	6.41329	3	5.63706	5.63706	4	5.03362	3.2953	8	Collectin-11	Lectin that plays a role in innate immunity, apoptosis and embryogenesis (PubMed:21258343, PubMed:23954398, PubMed:25912189). Calcium-dependent lectin that binds self and non-self glycoproteins presenting high mannose oligosaccharides with at least one terminal alpha-1,2-linked mannose epitope (PubMed:25912189). Primarily recognizes the terminal disaccharide of the glycan (PubMed:25912189). Also …	Secreted {ECO:0000269|PubMed:25912189}.	collagen trimer#GO:0005581;external side of plasma membrane#GO:0009897;extracellular region#GO:0005576;extracellular space#GO:0005615;serine-type endopeptidase complex#GO:1905370	calcium ion binding#GO:0005509;calcium-dependent carbohydrate binding#GO:0120153;D-mannose binding#GO:0005537;DNA binding#GO:0003677;fucose binding#GO:0042806;identical protein binding#GO:0042802;oligosaccharide binding#GO:0070492	antimicrobial humoral response#GO:0019730;cell surface pattern recognition receptor signaling pathway#GO:0002752;complement activation#GO:0006956;complement activation, lectin pathway#GO:0001867;developmental process#GO:0032502;execution phase of apoptosis#GO:0097194;positive regulation of opsonization#GO:1903028;proteolysis#GO:0006508
IGHV1-24	A0A0C4DH33	4	GLEWMGGFDPEDGETIYAQK;SEDTAVYYCAT;VSGYTLTELSMHWVR;VTMTEDTSTDTAYMELSSLR	17.515	5.8541	4	25.3194	0.143164	3	25.1627	0.730984	3	25.3157	0.833367	3	0	0	4	24.853	0.281074	8	Immunoglobulin heavy variable 1-24	V region of the variable domain of immunoglobulin heavy chains that participates in the antigen recognition (PubMed:24600447). Immunoglobulins, also known as antibodies, are membrane-bound or secreted glycoproteins produced by B lymphocytes. In the recognition phase of humoral immunity, the membrane-bound immunoglobulins serve as receptors which, upon binding of a specific antigen, trigger the cl…	Secreted {ECO:0000303|PubMed:20176268, ECO:0000303|PubMed:22158414}. Cell membrane {ECO:0000303|PubMed:20176268, ECO:0000303|PubMed:22158414}.	extracellular region#GO:0005576;immunoglobulin complex#GO:0019814;plasma membrane#GO:0005886	antigen binding#GO:0003823	immunoglobulin mediated immune response#GO:0016064	3b: protein and protein/nucleic acid aggregates
HBA2	P69905	13	AAWGKVGAHAGEYGAEALER;FLASVSTVLTSK;KVADALTNAVAHVDDMPNALSALSDLHAHK;LLSHCLLVTLAAHLPAEFTPAVHASLDK;LLSHCLLVTLAAHLPAEFTPAVHASLDKFLASVSTVLTSK;LRVDPVNFK;MFLSFPTTK;TYFPHFDLSHGSAQVK;VADALTNAVAHVDDMPNALSALSDLHAHK;VDPVNFK;VDPVNFKLLSHCLLVTLAAHLPAEFTPAVHASLDKFLASVSTVLTSK;VGAHAGEYGAEALER;VLSPADKTNVKAAWGK	12.6945	7.37199	4	26.1851	1.40657	3	25.3745	0.672167	3	17.6662	6.90025	3	6.23078	6.23078	4	27.6753	0.456366	8
IGLV1-36	A0A0B4J1U3	2	LLIYYDDLLPSGVSDR;VTISCSGSSSNIGNNAVNWYQQLPGK	10.7999	6.24899	4	23.8135	0.391978	3	0	0	3	25.5029	0.658143	3	0	0	4	20.6715	2.97388	8	Immunoglobulin lambda variable 1-36	V region of the variable domain of immunoglobulin light chains that participates in the antigen recognition (PubMed:24600447). Immunoglobulins, also known as antibodies, are membrane-bound or secreted glycoproteins produced by B lymphocytes. In the recognition phase of humoral immunity, the membrane-bound immunoglobulins serve as receptors which, upon binding of a specific antigen, trigger the cl…	Secreted {ECO:0000303|PubMed:20176268, ECO:0000303|PubMed:22158414}. Cell membrane {ECO:0000303|PubMed:20176268, ECO:0000303|PubMed:22158414}.	extracellular space#GO:0005615;immunoglobulin complex#GO:0019814;plasma membrane#GO:0005886		adaptive immune response#GO:0002250;immune response#GO:0006955	3b: protein and protein/nucleic acid aggregates
HBB	P68871	17	EFTPPVQAAYQK;FFESFGDLSTPDAVMGNPK;FFESFGDLSTPDAVMGNPKVK;GTFATLSELHCDK;GTFATLSELHCDKLHVDPENFR;KVLGAFSDGLAHLDNLK;LHVDPENFR;LLGNVLVCVLAHHFGK;LLGNVLVCVLAHHFGKEFTPPVQAAYQK;LLVVYPWTQR;SAVTALWGK;SAVTALWGKVNVDEVGGEALGR;VLGAFSDGLAHLDNLK;VLGAFSDGLAHLDNLKGTFATLSELHCDKLHVDPENFR;VNVDEVGGEALGR;VVAGVANALAHK;VVAGVANALAHKYH	12.2106	7.06905	4	25.6698	0.732681	3	26.8893	0.849751	3	6.28262	7.25455	3	6.60604	6.60604	4	27.1906	0.646283	8	Hemoglobin subunit beta	Involved in oxygen transport from the lung to the various peripheral tissues. {ECO:0000269|PubMed:28066926}. LVV-hemorphin-7 potentiates the activity of bradykinin, causing a decrease in blood pressure. [Spinorphin]: Functions as an endogenous inhibitor of enkephalin-degrading enzymes such as DPP3, and as a selective antagonist of the P2RX3 receptor which is involved in pain signaling, these prop…		blood microparticle#GO:0072562;cytosol#GO:0005829;endocytic vesicle lumen#GO:0071682;extracellular exosome#GO:0070062;extracellular region#GO:0005576;extracellular space#GO:0005615;ficolin-1-rich granule lumen#GO:1904813;haptoglobin-hemoglobin complex#GO:0031838;hemoglobin complex#GO:0005833;tertiary granule lumen#GO:1904724	heme binding#GO:0020037;hemoglobin alpha binding#GO:0031721;hemoglobin binding#GO:0030492;metal ion binding#GO:0046872;organic acid binding#GO:0043177;oxygen binding#GO:0019825;oxygen carrier activity#GO:0005344	blood vessel diameter maintenance#GO:0097746;carbon dioxide transport#GO:0015670;cellular oxidant detoxification#GO:0098869;hydrogen peroxide catabolic process#GO:0042744;nitric oxide transport#GO:0030185;oxygen transport#GO:0015671;platelet aggregation#GO:0070527;positive regulation of nitric oxide biosynthetic process#GO:0045429;regulation of blood pressure#GO:0008217;renal absorption#GO:007029…	3b: protein and protein/nucleic acid aggregates
IGLV3-27	P01718	4	DSERPSGIPER;ITCSGDVLAK;PGQAPVLVIYK;WFQQKPGQAPVLVIYK	25.046	0.123536	4	16.3473	8.17367	3	26.1556	0.883261	3	26.0681	1.98214	3	0	0	4	22.1657	3.25482	8	Immunoglobulin lambda variable 3-27	V region of the variable domain of immunoglobulin light chains that participates in the antigen recognition (PubMed:24600447). Immunoglobulins, also known as antibodies, are membrane-bound or secreted glycoproteins produced by B lymphocytes. In the recognition phase of humoral immunity, the membrane-bound immunoglobulins serve as receptors which, upon binding of a specific antigen, trigger the cl…	Secreted {ECO:0000303|PubMed:20176268, ECO:0000303|PubMed:22158414}. Cell membrane {ECO:0000303|PubMed:20176268, ECO:0000303|PubMed:22158414}.	extracellular region#GO:0005576;extracellular space#GO:0005615;immunoglobulin complex#GO:0019814;plasma membrane#GO:0005886	antigen binding#GO:0003823	adaptive immune response#GO:0002250;immune response#GO:0006955	3b: protein and protein/nucleic acid aggregates
IGLC2	P0DOY2	13	AAPSVTLFPPSSEELQANK;AAPSVTLFPPSSEELQANKATLVCLISDFYPGAVTVAWK;AAPSVTLFPPSSEELQANKATLVCLISDFYPGAVTVAWKADSSPVK;ADSSPVKAGVETTTPSK;AGVETTTPSK;ATLVCLISDFYPGAVTVAWK;ATLVCLISDFYPGAVTVAWKADSSPVK;ATLVCLISDFYPGAVTVAWKADSSPVKAGVETTTPSK;QSNNKYAASSYLSLTPEQWK;SYSCQVTHEGSTVEK;SYSCQVTHEGSTVEKTVAPTECS;TVAPTECS;YAASSYLSLTPEQWK	22.6797	7.56156	4	22.6826	11.3474	3	0	0	3	0	0	3	0	0	4	14.6164	5.52539	8	Immunoglobulin lambda constant 2	Constant region of immunoglobulin light chains. Immunoglobulins, also known as antibodies, are membrane-bound or secreted glycoproteins produced by B lymphocytes. In the recognition phase of humoral immunity, the membrane-bound immunoglobulins serve as receptors which, upon binding of a specific antigen, trigger the clonal expansion and differentiation of B lymphocytes into immunoglobulins- secre…	Secreted {ECO:0000303|PubMed:20176268, ECO:0000303|PubMed:22158414}. Cell membrane {ECO:0000303|PubMed:20176268, ECO:0000303|PubMed:22158414}.	blood microparticle#GO:0072562;extracellular exosome#GO:0070062;extracellular region#GO:0005576;extracellular space#GO:0005615;IgG immunoglobulin complex#GO:0071735;plasma membrane#GO:0005886	antigen binding#GO:0003823	immunoglobulin mediated immune response#GO:0016064	3b: protein and protein/nucleic acid aggregates
APOF	Q13790	7	DGAIDLGYDLLMTMAGMSGGPMGLAISAALKPALR;EQAVHNVVQLLPGVGTFYNLGTALYYATQNCLGK;GRDGAIDLGYDLLMTMAGMSGGPMGLAISAALKPALR;SGVQQLIQYYQDQK;SLPTEDCENEK;SLPTEDCENEKEQAVHNVVQLLPGVGTFYNLGTALYYATQNCLGK;SYDLDPGAGSLEI	0	0	4	0	0	3	0	0	3	0	0	3	0	0	4	13.1111	4.95695	8	Apolipoprotein F	Minor apolipoprotein that associates with LDL. Inhibits cholesteryl ester transfer protein (CETP) activity and appears to be an important regulator of cholesterol transport. Also associates to a lesser degree with VLDL, Apo-AI and Apo-AII. {ECO:0000269|PubMed:9880564}. || The product of this gene is one of the minor apolipoproteins found in plasma. This protein forms complexes with lipoproteins a…	Secreted {ECO:0000269|PubMed:204339, ECO:0000269|PubMed:28935895, ECO:0000269|PubMed:8093033}.	extracellular space#GO:0005615;high-density lipoprotein particle#GO:0034364;low-density lipoprotein particle#GO:0034362	cholesterol binding#GO:0015485;lipid transporter activity#GO:0005319;signaling receptor binding#GO:0005102	cholesterol metabolic process#GO:0008203;lipid metabolic process#GO:0006629;lipid transport#GO:0006869	3a: lipoproteins; 5a: blood‐derived corona proteins
IGFBP4	P22692;P22692-2	4	EDARPVPQGSCQSELHR;GELDCHQLADSFRE;LPGGLEPK;THEDLYIIPIPNCDR	0	0	4	0	0	3	0	0	3	0	0	3	0	0	4	10.0107	3.78644	8	Insulin-like growth factor-binding protein 4	IGF-binding proteins prolong the half-life of the IGFs and have been shown to either inhibit or stimulate the growth promoting effects of the IGFs on cell culture. They alter the interaction of IGFs with their cell surface receptors. || This gene is a member of the insulin-like growth factor binding protein (IGFBP) family and encodes a protein with an IGFBP domain and a thyroglobulin type-I domai…	Secreted.	endoplasmic reticulum lumen#GO:0005788;extracellular region#GO:0005576;extracellular space#GO:0005615	insulin-like growth factor I binding#GO:0031994;insulin-like growth factor II binding#GO:0031995;signaling receptor binding#GO:0005102	MAPK cascade#GO:0000165;negative regulation of canonical Wnt signaling pathway#GO:0090090;positive regulation of insulin-like growth factor receptor signaling pathway#GO:0043568;positive regulation of MAPK cascade#GO:0043410;regulation of cell growth#GO:0001558;regulation of glucose metabolic process#GO:0010906;regulation of insulin-like growth factor receptor signaling pathway#GO:0043567;respons…
PKP1	Q13835;Q13835-2	27	AVQYLSSQDEK;AVQYLSSQDEKYQAIGAYYIQHTCFQDESAK;DATLEACAGALQNLTASK;EVVDPEVFFNATGCLR;FSSYSQMENWSR;GLMSSGMSQLIGLK;GSCNTTGAGSDICFMQK;GSGWLYHSDAIR;GSMYDGLADNYNYGTTSR;ICSEDIECSGLTIPK;LDAEVPTR;LLLSDMWSSK;LLQSGNSDVVR;LLTSHTGNTSNSEDILSSACYTVR;MMNNNYDCPLPEEETNPK;NLMASQPQLAK;NMLGTLAGANSLR;QDPVYIPPISCNK;SDKMMNNNYDCPLPEEETNPK;SEPDLYCDPR;SGASLLSNMSR;SPNQNVQQAAAGALR;TALAYECFQDQDNSTLALPSDQK;TYLNLMGK;VMGNQVFPEVTR;VQ…	0	0	4	6.50559	6.50559	3	7.62159	7.62159	3	0	0	3	0	0	4	13.0979	4.96929	8	Plakophilin-1	A component of desmosome cell-cell junctions which are required for positive regulation of cellular adhesion (PubMed:23444369). Plays a role in desmosome protein expression regulation and localization to the desmosomal plaque, thereby maintaining cell sheet integrity and anchorage of desmosomes to intermediate filaments (PubMed:10852826, PubMed:23444369). Required for localization of DSG3 and YAP…	[Isoform 1]: Cell junction, desmosome {ECO:0000269|PubMed:9369526}. [Isoform 2]: Nucleus {ECO:0000269|PubMed:9369526}. Nucleus {ECO:0000269|PubMed:11790773, ECO:0000269|PubMed:20613778}. Cytoplasm, perinuclear region {ECO:0000269|PubMed:20156963}. Cytoplasm {ECO:0000269|PubMed:20613778, ECO:0000269|PubMed:23444369}. Cell junction, desmosome {ECO:0000269|PubMed:20613778, ECO:0000269|PubMed:2344436…	adherens junction#GO:0005912;cornified envelope#GO:0001533;cytoplasm#GO:0005737;desmosome#GO:0030057;ficolin-1-rich granule membrane#GO:0101003;intermediate filament#GO:0005882;nuclear stress granule#GO:0097165;nucleoplasm#GO:0005654;nucleus#GO:0005634;perinuclear region of cytoplasm#GO:0048471;plasma membrane#GO:0005886	cadherin binding#GO:0045296;DNA binding#GO:0003677;intermediate filament binding#GO:0019215;lamin binding#GO:0005521;RNA binding#GO:0003723;structural constituent of skin epidermis#GO:0030280	ameloblast differentiation#GO:0036305;cell adhesion#GO:0007155;cell-cell adhesion#GO:0098609;desmosome assembly#GO:0002159;desmosome maintenance#GO:0002160;intermediate filament bundle assembly#GO:0045110;negative regulation of mRNA catabolic process#GO:1902373;positive regulation of cap-dependent translational initiation#GO:1903676;positive regulation of cell-cell adhesion#GO:0022409;positive re…
CDC5L	Q99459	16	AQDVLVQEMEVVK;DLPRPSEVNETILRPLNVEPPLTDLQK;ESDLPSAILQTSGVSEFTK;GGLNTPLHESDFSGVTPQR;GVDYNAEIPFEK;ILLGGYQSR;ILQEAQNLMALTNVDTPLK;KPALGFYDTSEENYQALDADFR;LGLLGLPAPK;LVLPAPQISDAELQEVVK;QLNDLWDQIEQAHLELR;QTAEESGITNSASSTLLSEYNVTNNSVALR;TAAQCLEHYEFLLDK;TIAPIIGR;TVGFGTNNSEHITYLEHNPYEK;YADLLLEK	0	0	4	9.27285	9.27285	3	10.4072	10.4072	3	11.9606	7.97418	3	0	0	4	10.5972	5.17134	8	Cell division cycle 5-like protein	DNA-binding protein involved in cell cycle control. May act as a transcription activator. Plays a role in pre-mRNA splicing as core component of precatalytic, catalytic and postcatalytic spliceosomal complexes (PubMed:11991638, PubMed:20176811, PubMed:28076346, PubMed:28502770, PubMed:29301961, PubMed:29360106, PubMed:29361316, PubMed:30705154, PubMed:30728453). Component of the PRP19-CDC5L compl…	Nucleus {ECO:0000269|PubMed:10570151, ECO:0000269|PubMed:11544257, ECO:0000269|PubMed:18583928, ECO:0000269|PubMed:28076346, ECO:0000269|PubMed:28502770, ECO:0000269|PubMed:29301961, ECO:0000269|PubMed:29360106, ECO:0000269|PubMed:29361316, ECO:0000269|PubMed:30705154, ECO:0000269|PubMed:30728453, ECO:0000269|PubMed:9038199, ECO:0000269|PubMed:9598309}. Nucleus speckle {ECO:0000269|PubMed:1057015…	catalytic step 2 spliceosome#GO:0071013;cytoplasm#GO:0005737;membrane#GO:0016020;nuclear speck#GO:0016607;nucleoplasm#GO:0005654;nucleus#GO:0005634;Prp19 complex#GO:0000974;spliceosomal complex#GO:0005681;U2-type catalytic step 2 spliceosome#GO:0071007	DNA binding#GO:0003677;DNA-binding transcription activator activity, RNA polymerase II-specific#GO:0001228;DNA-binding transcription factor activity, RNA polymerase II-specific#GO:0000981;identical protein binding#GO:0042802;RNA binding#GO:0003723;RNA polymerase II transcription regulatory region sequence-specific DNA binding#GO:0000977;WD40-repeat domain binding#GO:0071987	DNA damage checkpoint signaling#GO:0000077;DNA repair#GO:0006281;mRNA splicing, via spliceosome#GO:0000398;positive regulation of transcription by RNA polymerase II#GO:0045944;regulation of transcription by RNA polymerase II#GO:0006357
PLCH1	Q4KWH8	1	ILIDSIYK	6.26822	6.26822	4	0	0	3	8.11675	8.11675	3	18.5778	7.20813	3	0	0	4	9.50218	4.63708	8	1-phosphatidylinositol 4,5-bisphosphate phosphodiesterase eta-1	The production of the second messenger molecules diacylglycerol (DAG) and inositol 1,4,5-trisphosphate (IP3) is mediated by calcium-activated phosphatidylinositol-specific phospholipase C enzymes. {ECO:0000269|PubMed:15702972}. || PLCH1 is a member of the PLC-eta family of the phosphoinositide-specific phospholipase C (PLC) superfamily of enzymes that cleave phosphatidylinositol 4,5-bisphosphate …	Cytoplasm {ECO:0000269|PubMed:15702972, ECO:0000269|PubMed:33820834}. Membrane {ECO:0000269|PubMed:15702972}.	cytoplasm#GO:0005737;intracellular membrane-bounded organelle#GO:0043231;plasma membrane#GO:0005886	calcium ion binding#GO:0005509;calcium-dependent phospholipase C activity#GO:0050429;phosphatidylinositol phospholipase C activity#GO:0004435	lipid catabolic process#GO:0016042;phosphatidylinositol metabolic process#GO:0046488;phosphatidylinositol-mediated signaling#GO:0048015;release of sequestered calcium ion into cytosol#GO:0051209
FGD6	Q6ZV73	1	LLLTDYLK	5.95737	5.95737	4	7.49151	7.49151	3	9.68552	9.68552	3	18.9674	7.32876	3	0	0	4	9.56772	4.66935	8	FYVE, RhoGEF and PH domain-containing protein 6	May activate CDC42, a member of the Ras-like family of Rho- and Rac proteins, by exchanging bound GDP for free GTP. May play a role in regulating the actin cytoskeleton and cell shape (By similarity). {ECO:0000250}.	Cytoplasm {ECO:0000305}. Cytoplasm, cytoskeleton {ECO:0000305}.	cytoplasm#GO:0005737;cytoskeleton#GO:0005856;Golgi apparatus#GO:0005794;lamellipodium#GO:0030027;ruffle#GO:0001726	guanyl-nucleotide exchange factor activity#GO:0005085;metal ion binding#GO:0046872;small GTPase binding#GO:0031267	actin cytoskeleton organization#GO:0030036;cytoskeleton organization#GO:0007010;filopodium assembly#GO:0046847;regulation of cell shape#GO:0008360;regulation of GTPase activity#GO:0043087
IGLL1	P15814	3	SYSCQVMHEGSTVEK;TVAPAECS;YAASSYLSLTPEQWR	11.9368	6.8929	4	20.7816	2.18615	3	24.8589	0.238234	3	17.7705	6.87155	3	0	0	4	5.9002	3.8642	8	Immunoglobulin lambda-like polypeptide 1	Critical for B-cell development. {ECO:0000269|PubMed:9419212}. || The preB cell receptor is found on the surface of proB and preB cells, where it is involved in transduction of signals for cellular proliferation, differentiation from the proB cell to the preB cell stage, allelic exclusion at the Ig heavy chain gene locus, and promotion of Ig light chain gene rearrangements. The preB cell receptor…	Endoplasmic reticulum {ECO:0000250|UniProtKB:P20764}. Secreted {ECO:0000269|PubMed:9419212}. Note=In pre-B cells, localizes predominantly to the endoplasmic reticulum. {ECO:0000250|UniProtKB:P20764}.	endoplasmic reticulum#GO:0005783;extracellular region#GO:0005576;IgG immunoglobulin complex#GO:0071735;membrane#GO:0016020	antigen binding#GO:0003823	immune response#GO:0006955;immunoglobulin mediated immune response#GO:0016064	3b: protein and protein/nucleic acid aggregates
F8	P00451	21	AISDAQITASSYFTNMFATWSPSK;APCNIQMEDPTFK;DFQITASGQYGQWAPK;DLASGLIGPLLICYK;EWLQVDFQK;FHAINGYIMDTLPGLVMAQDQR;GELNEHLGLLGPYIR;HYFIAAVER;LHYSGSINAWSTK;LWDYGMSSSPHVLR;MALYNLYPGVFETVEMLPSK;NNEEAEDYDDDLTDSEMDVVR;PYSFYSSLISYEEDQR;SLLTSMYVK;SNAWRPQVNNPK;TLFVEFTDHLFNIAK;VDLLAPMIIHGIK;VFQGNQDSFTPVVNSLDPPLLTR;VQHHMAPTKDEFDCK;VTGVTTQGVK;VVFQEFTDGSFTQPLYR	0	0	4	0	0	3	25.9913	0.285252	3	0	0	3	0	0	4	2.55629	2.55629	8	Coagulation factor VIII	Factor VIII, along with calcium and phospholipid, acts as a cofactor for F9/factor IXa when it converts F10/factor X to the activated form, factor Xa. || This gene encodes coagulation factor VIII, which participates in the intrinsic pathway of blood coagulation; factor VIII is a cofactor for factor IXa which, in the presence of Ca+2 and phospholipids, converts factor X to the activated form Xa. T…	Secreted, extracellular space.	COPII-coated ER to Golgi transport vesicle#GO:0030134;endoplasmic reticulum lumen#GO:0005788;endoplasmic reticulum-Golgi intermediate compartment membrane#GO:0033116;extracellular region#GO:0005576;extracellular space#GO:0005615;Golgi lumen#GO:0005796;plasma membrane#GO:0005886;platelet alpha granule lumen#GO:0031093	copper ion binding#GO:0005507;oxidoreductase activity#GO:0016491	acute-phase response#GO:0006953;blood coagulation#GO:0007596;blood coagulation, intrinsic pathway#GO:0007597
MME	P08473	23	ALYGTTSETATWR;DGDLVDWWTQQSASNFK;DLQNLMSWR;EVFIQTLDDLTWMDAETK;EVFIQTLDDLTWMDAETKK;FIMDLVSSLSR;GKSESQMDITDINTPKPK;HVVEDLIAQIR;IGYPDDIVSNDNK;IIGTLQNSAEFSEAFHCR;LIQNMDATTEPCTDFFK;LLPDIYGWPVATENWEQK;LNNEYLELNYKEDEYFENIIQNLK;LPIDENQLALEMNK;LYVEAAFAGESK;NDPMLLYNK;NSVNHVIHIDQPR;NVIPETSSR;TDVHSPGNFR;VDKDEWISGAAVVNAFYSSGR;VLINLFVGTDDK;WTPLEISLSVLVLLLTIIAVTMIALYATYDDGICK;YGNFDILRDELEVVLK	0	0	4	0	0	3	27.6931	0.436939	3	0	0	3	0	0	4	2.13743	2.13743	8	Neprilysin	Thermolysin-like specificity, but is almost confined on acting on polypeptides of up to 30 amino acids (PubMed:15283675, PubMed:6208535, PubMed:6349683, PubMed:8168535). Biologically important in the destruction of opioid peptides such as Met- and Leu-enkephalins by cleavage of a Gly-Phe bond (PubMed:17101991, PubMed:6349683). Catalyzes cleavage of bradykinin, substance P and neurotensin peptides…	Cell membrane {ECO:0000269|PubMed:20876573}; Single-pass type II membrane protein {ECO:0000255}.	axon#GO:0030424;brush border#GO:0005903;cell surface#GO:0009986;cytoplasm#GO:0005737;cytoplasmic vesicle#GO:0031410;dendrite#GO:0030425;early endosome#GO:0005769;extracellular exosome#GO:0070062;focal adhesion#GO:0005925;membrane#GO:0016020;membrane raft#GO:0045121;neuron projection terminus#GO:0044306;neuronal cell body#GO:0043025;plasma membrane#GO:0005886;presynapse#GO:0098793;secretory granul…	cardiolipin binding#GO:1901612;endopeptidase activity#GO:0004175;exopeptidase activity#GO:0008238;metalloendopeptidase activity#GO:0004222;oligopeptidase activity#GO:0070012;peptide binding#GO:0042277;phosphatidylserine binding#GO:0001786;protein homodimerization activity#GO:0042803;zinc ion binding#GO:0008270	amyloid-beta clearance#GO:0097242;amyloid-beta clearance by cellular catabolic process#GO:0150094;amyloid-beta metabolic process#GO:0050435;bradykinin catabolic process#GO:0010815;cellular response to cytokine stimulus#GO:0071345;cellular response to UV-A#GO:0071492;cellular response to UV-B#GO:0071493;creatinine metabolic process#GO:0046449;hormone catabolic process#GO:0042447;kidney development…	1b: single‐pass transmembrane proteins
CD36	P16671;P16671-3	9	AFASPVENPDNYCFCTEK;EGRPVYISLPHFLYASPDVSEPIDGLNPNEEEHR;ELLWGYR;LQVNLLVKPSEK;NCGLIAGAVIGAVLAVFGGILMPVGDLLIQK;PVYISLPHFLYASPDVSEPIDGLNPNEEEHR;QVVLEEGTIAFK;TYLDIEPITGFTLQFAK;VAIIDTYK	0	0	4	0	0	3	25.9917	0.912787	3	0	0	3	0	0	4	2.84012	2.84012	8	Platelet glycoprotein 4	Multifunctional glycoprotein that acts as a receptor for a broad range of ligands. Ligands can be of proteinaceous nature like thrombospondin, fibronectin, collagen or amyloid-beta as well as of lipidic nature such as oxidized low-density lipoprotein (oxLDL), anionic phospholipids, long-chain fatty acids and bacterial diacylated lipopeptides. They are generally multivalent and can therefore engag…	Cell membrane {ECO:0000269|PubMed:16880211, ECO:0000269|PubMed:32958780, ECO:0000269|PubMed:37461827}; Multi-pass membrane protein {ECO:0000255}. Membrane raft {ECO:0000269|PubMed:16880211}. Golgi apparatus {ECO:0000269|PubMed:16880211}. Apical cell membrane {ECO:0000250|UniProtKB:Q08857}. Note=Upon ligand-binding, internalized through dynamin-dependent endocytosis. {ECO:0000269|PubMed:20037584}.	apical plasma membrane#GO:0016324;brush border membrane#GO:0031526;caveola#GO:0005901;cell periphery#GO:0071944;cell surface#GO:0009986;cytoplasm#GO:0005737;endocytic vesicle membrane#GO:0030666;external side of plasma membrane#GO:0009897;extracellular space#GO:0005615;Golgi apparatus#GO:0005794;membrane#GO:0016020;membrane raft#GO:0045121;phagocytic vesicle#GO:0045335;plasma membrane#GO:0005886;…	amyloid-beta binding#GO:0001540;cargo receptor activity#GO:0038024;high-density lipoprotein particle binding#GO:0008035;lipid binding#GO:0008289;lipoprotein particle binding#GO:0071813;lipoteichoic acid immune receptor activity#GO:0070892;long-chain fatty acid transmembrane transporter activity#GO:0005324;low-density lipoprotein particle binding#GO:0030169;low-density lipoprotein particle recepto…	amyloid fibril formation#GO:1990000;amyloid-beta clearance by cellular catabolic process#GO:0150094;apoptotic cell clearance#GO:0043277;blood coagulation#GO:0007596;cell adhesion#GO:0007155;cell surface receptor signaling pathway#GO:0007166;cellular response to amyloid-beta#GO:1904646;cellular response to diacyl bacterial lipopeptide#GO:0071726;cellular response to hydroperoxide#GO:0071447;cellul…	1a: multi‐pass transmembrane proteins
DSP	P15924;P15924-2	89	AELIVQPELK;AEMDMVAWGVDLASVEQHINSHR;ALLQAILQTEDMLK;AQIDNLTR;AQQIHSQTSQQYPLYDLDLGK;AVTGYNDPETGNIISLFQAMNK;CIKDEETGLCLLPLK;DLIDFDDR;DMLANFR;DYELQLASYTSGLETLLNIPIKR;EHLMLEEELR;EIMWINDCEEEELLYDWSDK;ELDECFAQANDQMEILDSLIR;EMSVQEAYK;ENAAYFQFFEEAQSTEAYLK;ENDKQETWMLMELQK;ETQSQLETER;ETQTECEWTVDTSK;FGDSNTVMR;FLEFQYLTGGLVDPEVHGR;FLSEMLK;GFFDPNTEENLTYLQLK;GGGGYTCQSGSGWDEFTK;GIHNSIGDYR;GIVDSITGQR;GLIDYETFK;GLVG…	0	0	4	0	0	3	28.1186	1.74374	3	5.28474	6.10229	3	0	0	4	2.64399	2.64399	8	Desmoplakin	Major high molecular weight protein of desmosomes. Regulates profibrotic gene expression in cardiomyocytes via activation of the MAPK14/p38 MAPK signaling cascade and increase in TGFB1 protein abundance (By similarity). {ECO:0000250|UniProtKB:F1LMV6}. || This gene encodes a protein that anchors intermediate filaments to desmosomal plaques and forms an obligate component of functional desmosomes. …	Cell junction, desmosome {ECO:0000269|PubMed:18343367, ECO:0000269|PubMed:20859650, ECO:0000269|PubMed:25208567}. Cell membrane {ECO:0000250|UniProtKB:E9Q557}. Cytoplasm {ECO:0000269|PubMed:25208567}. Note=Localizes to desmosome precursor particles in the cytoplasm (PubMed:25208567). Localizes to the cytoplasm in undifferentiated keratinocytes however becomes localizes to both lateral and tricell…	adherens junction#GO:0005912;basolateral plasma membrane#GO:0016323;cornified envelope#GO:0001533;cytoplasm#GO:0005737;desmosome#GO:0030057;extracellular exosome#GO:0070062;fascia adherens#GO:0005916;ficolin-1-rich granule membrane#GO:0101003;intercalated disc#GO:0014704;intermediate filament#GO:0005882;nucleus#GO:0005634;plasma membrane#GO:0005886	cell adhesive protein binding involved in bundle of His cell-Purkinje myocyte communication#GO:0086083;protein kinase C binding#GO:0005080;RNA binding#GO:0003723;scaffold protein binding#GO:0097110;structural constituent of cytoskeleton#GO:0005200;structural molecule activity#GO:0005198	adherens junction organization#GO:0034332;bundle of His cell-Purkinje myocyte adhesion involved in cell communication#GO:0086073;cell-cell adhesion#GO:0098609;desmosome organization#GO:0002934;epidermis development#GO:0008544;epithelial cell-cell adhesion#GO:0090136;intermediate filament cytoskeleton organization#GO:0045104;intermediate filament organization#GO:0045109;keratinocyte differentiatio…
DCD	P81605;P81605-2	3	DAVEDLESVGK;ENAGEDPGLAR;LGKDAVEDLESVGK	0	0	4	0	0	3	15.3102	7.66209	3	0	0	3	0	0	4	2.71049	2.71049	8	Dermcidin	[DCD-1]: Found in sweat, has an antimicrobial activity during early bacterial colonization (PubMed:11694882, PubMed:23426625). The secreted peptide assembles into homohexameric complexes that can associate with and also insert into pathogen membranes (PubMed:23426625). Once inserted in bacteria membranes forms anion channels probably altering the transmembrane potential essential for bacterial su…	Secreted {ECO:0000269|PubMed:11694882, ECO:0000269|PubMed:15340161, ECO:0000269|PubMed:25326458, ECO:0000269|PubMed:25946035, ECO:0000269|PubMed:36213313, ECO:0000269|PubMed:37453717, ECO:0000269|PubMed:9736629}. [Survival-promoting peptide]: Secreted {ECO:0000269|PubMed:9736629}. [DCD-1]: Secreted {ECO:0000305|PubMed:23426625}. Membrane {ECO:0000269|PubMed:23426625}; Peripheral membrane protein …	extracellular exosome#GO:0070062;extracellular region#GO:0005576;membrane#GO:0016020	lipid binding#GO:0008289;metal ion binding#GO:0046872;monoatomic ion channel activity#GO:0005216;peptidase activity#GO:0008233;RNA binding#GO:0003723	defense response to bacterium#GO:0042742;defense response to fungus#GO:0050832;killing by host of symbiont cells#GO:0051873;proteolysis#GO:0006508	1b: single‐pass transmembrane proteins
ALDOB	P05062	8	ALQASALAAWGGK;FPALTQEQK;GILAADESVGTMGNR;IADQCPSSLAIQENANALAR;KYTPEQVAMATVTALHR;LDQGGAPLAGTNK;LSFSYGR;VLAAVYK	0	0	4	0	0	3	0	0	3	0	0	3	23.3144	0.493553	4	2.59607	2.59607	8	Fructose-bisphosphate aldolase B	Catalyzes the aldol cleavage of fructose 1,6-biphosphate to form two triosephosphates dihydroxyacetone phosphate and D- glyceraldehyde 3-phosphate in glycolysis as well as the reverse stereospecific aldol addition reaction in gluconeogenesis. In fructolysis, metabolizes fructose 1-phosphate derived from the phosphorylation of dietary fructose by fructokinase into dihydroxyacetone phosphate and D-…	Cytoplasm, cytosol {ECO:0000269|PubMed:35122041}. Cytoplasm, cytoskeleton, microtubule organizing center, centrosome, centriolar satellite {ECO:0000269|PubMed:18000879}.	centriolar satellite#GO:0034451;cytosol#GO:0005829;extracellular exosome#GO:0070062;microtubule organizing center#GO:0005815	ATPase binding#GO:0051117;cytoskeletal protein binding#GO:0008092;fructose binding#GO:0070061;fructose-1-phosphate aldolase activity#GO:0061609;fructose-bisphosphate aldolase activity#GO:0004332;identical protein binding#GO:0042802;molecular adaptor activity#GO:0060090	fructose 1,6-bisphosphate metabolic process#GO:0030388;fructose catabolic process to hydroxyacetone phosphate and glyceraldehyde-3-phosphate#GO:0061624;fructose metabolic process#GO:0006000;gluconeogenesis#GO:0006094;glycolytic process#GO:0006096;NADH oxidation#GO:0006116;negative regulation of pentose-phosphate shunt#GO:1905856;positive regulation of ATP-dependent activity#GO:0032781;vacuolar pr…
RNASE1	P07998	4	CKPVNTFVHEPLVDVQNVCFQEK;HIIVACEGSPYVPVHFDASVEDST;QHMDSDSSPSSSSTYCNQMMR;YPNCAYR	0	0	4	0	0	3	0	0	3	0	0	3	25.2222	0.128425	4	2.83685	2.83685	8	Ribonuclease pancreatic	Endonuclease that catalyzes the cleavage of RNA on the 3' side of pyrimidine nucleotides. Acts on single-stranded and double- stranded RNA. {ECO:0000269|PubMed:17350650}. || This gene encodes a member of the pancreatic-type of secretory ribonucleases, a subset of the ribonuclease A superfamily. The encoded endonuclease cleaves internal phosphodiester RNA bonds on the 3'-side of pyrimidine bases. …	Secreted.	extracellular exosome#GO:0070062	lyase activity#GO:0016829;nucleic acid binding#GO:0003676;ribonuclease A activity#GO:0004522;RNA nuclease activity#GO:0004540	defense response to Gram-positive bacterium#GO:0050830
LYVE1	Q9Y5Y7	5	AEELSIQVSCR;ASFETCSYGWVGDGFVVISR;IMGITLVSK;LLGLSLAGK;NGVGVLIWK	0	0	4	0	0	3	0	0	3	0	0	3	25.6655	0.415601	4	2.7937	2.7937	8	Lymphatic vessel endothelial hyaluronic acid receptor 1	Ligand-specific transporter trafficking between intracellular organelles (TGN) and the plasma membrane. Plays a role in autocrine regulation of cell growth mediated by growth regulators containing cell surface retention sequence binding (CRS). May act as a hyaluronan (HA) transporter, either mediating its uptake for catabolism within lymphatic endothelial cells themselves, or its transport into t…	Cell membrane {ECO:0000269|PubMed:10037799, ECO:0000269|PubMed:26823460}; Single-pass type I membrane protein {ECO:0000269|PubMed:10037799}. Note=Localized to the plasma membrane and in vesicles near extranuclear membranes which may represent trans- Golgi network (TGN) and endosomes/prelysosomeal compartments. Undergoes ligand-dependent internalization and recycling at the cell surface. Localizes…	extracellular exosome#GO:0070062;membrane#GO:0016020;plasma membrane#GO:0005886	cargo receptor activity#GO:0038024;hyaluronic acid binding#GO:0005540;signaling receptor activity#GO:0038023;transmembrane signaling receptor activity#GO:0004888	anatomical structure morphogenesis#GO:0009653;cell-matrix adhesion#GO:0007160;hyaluronan catabolic process#GO:0030214;positive regulation of cellular extravasation#GO:0002693;receptor-mediated endocytosis#GO:0006898;response to wounding#GO:0009611	1b: single‐pass transmembrane proteins
FCGR3B	O75015	4	ATLKDSGSYFCR;AVVFLEPQWYSVLEK;DSGSYFCR;WVFKEEDPIHLR	0	0	4	0	0	3	0	0	3	0	0	3	25.268	0.42509	4	2.7815	2.7815	8	Low affinity immunoglobulin gamma Fc region receptor III-B	Receptor for the Fc region of immunoglobulins gamma. Low affinity receptor. Binds complexed or aggregated IgG and also monomeric IgG. Contrary to III-A, is not capable to mediate antibody-dependent cytotoxicity and phagocytosis. May serve as a trap for immune complexes in the peripheral circulation which does not activate neutrophils. || The protein encoded by this gene is a low affinity receptor…	Cell membrane {ECO:0000269|PubMed:1825220}; Lipid-anchor, GPI-anchor {ECO:0000269|PubMed:1825220}. Secreted. Note=Secreted after cleavage.	external side of plasma membrane#GO:0009897;extracellular exosome#GO:0070062;extracellular region#GO:0005576;plasma membrane#GO:0005886;secretory granule membrane#GO:0030667	GPI anchor binding#GO:0034235;IgG binding#GO:0019864;IgG receptor activity#GO:0019770	antibody-dependent cellular cytotoxicity#GO:0001788;cell surface receptor signaling pathway#GO:0007166;immune response#GO:0006955	1c: GPI‐ or lipid‐anchored proteins
MEGF8	Q7Z7M0;Q7Z7M0-2	3	FLDTGVVQSDR;LFHASALLGDTMVVLGGR;TLQPGDGEASTPR	0	0	4	0	0	3	0	0	3	0	0	3	16.0782	5.36255	4	2.31861	2.31861	8	Multiple epidermal growth factor-like domains protein 8	Acts as a negative regulator of hedgehog signaling. {ECO:0000250|UniProtKB:P60882}. || The protein encoded by this gene is a single-pass type I membrane protein of unknown function that contains several EGF-like domains, Kelch repeats, and PSI domains. Defects in this gene are a cause of Carpenter syndrome 2. Two transcript variants encoding different isoforms have been found for this gene. [prov…	Membrane {ECO:0000305}; Single-pass type I membrane protein {ECO:0000305}.	extracellular exosome#GO:0070062;membrane#GO:0016020;nucleus#GO:0005634;ubiquitin ligase complex#GO:0000151	calcium ion binding#GO:0005509	aorta development#GO:0035904;BMP signaling pathway#GO:0030509;cell migration involved in gastrulation#GO:0042074;coronary vasculature development#GO:0060976;craniofacial suture morphogenesis#GO:0097094;determination of digestive tract left/right asymmetry#GO:0071907;determination of heart left/right asymmetry#GO:0061371;embryonic brain development#GO:1990403;embryonic digit morphogenesis#GO:00427…	1b: single‐pass transmembrane proteins
THBS4	P35443	30	AFAGPSQKPETIELR;AVAEPGIQLK;CDACPVGFTGPMVQGVGISFAK;CGPCKPGYTGDQIR;CGPCKPGYTGDQIRGCK;DTDGDGRGDACDDDMDGDGIK;DVDIDSYPDEELPCSAR;GDACDDDMDGDGIK;GSLFQVASLQDCFLQQSEPLAATGTGDFNR;IDVCPENAEVTLTDFR;KPQDFLEELK;LGVFCFSQENIIWSNLK;LNPGALLPVLTDPALNDLYVISTFK;LVPNPAQEDSNSDGVGDICESDFDQDQVIDR;NCRNPELNPCSVNAQCIEER;NILDNCPK;NPELNPCSVNAQCIEER;NSDKDIFGDACDNCLSVLNNDQK;NSLWHTGDTSDQVR;NTIAECQACGPLK;QFLGQMTQLNQLLGEVK;QTEQTYW…	11.4402	6.62063	4	0	0	3	28.0075	0.52228	3	10.6835	7.1234	3	24.832	0.219756	4	2.48229	2.48229	8	Thrombospondin-4	Adhesive glycoprotein that mediates cell-to-cell and cell-to- matrix interactions and is involved in various processes including cellular proliferation, migration, adhesion and attachment, inflammatory response to CNS injury, regulation of vascular inflammation and adaptive responses of the heart to pressure overload and in myocardial function and remodeling. Binds to structural extracellular mat…	Endoplasmic reticulum {ECO:0000250|UniProtKB:Q9Z1T2}. Sarcoplasmic reticulum {ECO:0000250|UniProtKB:Q9Z1T2}. Secreted {ECO:0000250|UniProtKB:Q9Z1T2}. Secreted, extracellular space {ECO:0000250|UniProtKB:Q9Z1T2}. Secreted, extracellular space, extracellular matrix {ECO:0000250|UniProtKB:Q9Z1T2}.	basement membrane#GO:0005604;collagen-containing extracellular matrix#GO:0062023;endoplasmic reticulum#GO:0005783;extracellular exosome#GO:0070062;extracellular region#GO:0005576;extracellular space#GO:0005615;sarcoplasmic reticulum#GO:0016529	calcium ion binding#GO:0005509;growth factor activity#GO:0008083;heparin binding#GO:0008201;integrin binding#GO:0005178	behavioral response to pain#GO:0048266;endothelial cell-cell adhesion#GO:0071603;myoblast migration#GO:0051451;negative regulation of angiogenesis#GO:0016525;positive regulation of cell division#GO:0051781;positive regulation of endothelial cell proliferation#GO:0001938;positive regulation of neutrophil chemotaxis#GO:0090023;positive regulation of peptidyl-tyrosine phosphorylation#GO:0050731;regu…
KRT5	P13647	27	AQYEEIANR;DVDAAYMNK;DVDAAYMNKVELEAK;EYQELMNTK;GLGVGFGSGGGSSSSVK;GRLDSELR;ISISTSGGSFR;LAELEEALQK;LRAEIDNVK;LRAEIDNVKK;MFFDAELSQMQTHVSDTSVVLSMDNNR;NMQDLVEDFK;QCANLQNAIADAEQR;QLDSIVGER;QNLEPLFEQYINNLR;RQLDSIVGER;SFSTASAITPSVSR;SLYNLGGSK;SRTEAESWYQTK;TEAESWYQTK;TSFTSVSR;TTAENEFVMLK;TTAENEFVMLKK;VDALMDEINFMK;VSLAGACGVGGYGSR;WTLLQEQGTK;YEELQQTAGR	17.7568	5.93021	4	0	0	3	30.5986	1.44191	3	12.0241	8.01667	3	25.6479	0.476471	4	2.87445	2.87445	8	Keratin, type II cytoskeletal 5	Required for the formation of keratin intermediate filaments in the basal epidermis and maintenance of the skin barrier in response to mechanical stress (By similarity). Regulates the recruitment of Langerhans cells to the epidermis, potentially by modulation of the abundance of macrophage chemotactic cytokines, macrophage inflammatory cytokines and CTNND1 localization in keratinocytes (By simila…	Cytoplasm {ECO:0000269|PubMed:20128788}.	cytoplasm#GO:0005737;cytosol#GO:0005829;extracellular exosome#GO:0070062;intermediate filament#GO:0005882;keratin filament#GO:0045095;membrane#GO:0016020;nucleus#GO:0005634	scaffold protein binding#GO:0097110;structural constituent of cytoskeleton#GO:0005200;structural constituent of skin epidermis#GO:0030280	epidermis development#GO:0008544;intermediate filament organization#GO:0045109;intermediate filament polymerization#GO:0045107;keratinization#GO:0031424;regulation of cell migration#GO:0030334;regulation of protein localization#GO:0032880;response to mechanical stimulus#GO:0009612
PON3	Q15166	12	AQALEISGGFDK;DHYFTNSLLSFFEMILDLR;EVEPVEPENCHLIEELESGSEDIDILPSGLAFISSGLK;GFCSANGITVSADQK;HDNWDLTQLK;IFLMDLNEQNPR;IQNVLSEKPR;LLNYNPEDPPGSEVLR;SVNDIVVLGPEQFYATR;VIQLGTLVDNLTVDPATGDILAGCHPNPMK;YPGMPNFAPDEPGK;YVYVADVAAK	11.168	6.44793	4	0	0	3	26.1159	0.0866467	3	0	0	3	23.7241	0.707804	4	3.1921	3.1921	8	Serum paraoxonase/lactonase 3	Has low activity towards the organophosphate paraxon and aromatic carboxylic acid esters. Rapidly hydrolyzes lactones such as statin prodrugs (e.g. lovastatin). Hydrolyzes aromatic lactones and 5- or 6-member ring lactones with aliphatic substituents but not simple lactones or those with polar substituents. {ECO:0000269|PubMed:15772423}. || This gene is a member of the paraoxonase family and lies…	Secreted, extracellular space {ECO:0000250}.	endoplasmic reticulum membrane#GO:0005789;extracellular exosome#GO:0070062;extracellular region#GO:0005576;extracellular space#GO:0005615	acyl-L-homoserine-lactone lactonohydrolase activity#GO:0102007;aryldialkylphosphatase activity#GO:0004063;arylesterase activity#GO:0004064;metal ion binding#GO:0046872;protein homodimerization activity#GO:0042803	carboxylic acid catabolic process#GO:0046395;establishment of localization in cell#GO:0051649;lactone catabolic process#GO:1901335;negative regulation of superoxide anion generation#GO:0032929;regulation of cellular response to drug#GO:2001038;renal sodium ion transport#GO:0003096;response to toxic substance#GO:0009636
FLG2	Q5D862	16	ENGQPQNCGGQWR;ESGEEYESGSGSNSWER;FSNSSSSNEFSK;GGQGHGCVSGGQPSGCGQPESNPCSQSYSQR;HQEEESETEEDEEDTPGHK;HSSWSEGEEHGYSSGHSR;LDFTEFLLMIFK;NPDDPDTVDVIMHMLDR;QSSYGQHGSGSSQSSGYGQYGSR;RLDFTEFLLMIFK;SGSGQSSGFGQHGSGSGQSSGFGQHESGSGK;SHACGYSNSSGCGRPQNASSSCQSHR;SHQSSYGQHGSGSSQSSGYGQHGSSSGQTSGFGQHR;SSQSNYGQHGSGSSQSSGYGQHGSSSGQTTGFGQHR;SVVTVIDVFYK;TGSSQSSCCGQYGSGGSQSCSNGQHEYGSCGR	0	0	4	6.98601	6.98601	3	24.6939	0.195772	3	0	0	3	16.1933	5.40165	4	2.70325	2.70325	8	Filaggrin-2	Essential for normal cell-cell adhesion in the cornified cell layers (PubMed:29758285). Important for proper integrity and mechanical strength of the stratum corneum of the epidermis (PubMed:29505760). {ECO:0000269|PubMed:29505760, ECO:0000269|PubMed:29758285}. || The filaggrin-like protein encoded by this gene is upregulated by calcium, proteolyzed by calpain 1, and is involved in epithelial hom…	Cytoplasm {ECO:0000269|PubMed:19384417}. Cytoplasmic granule {ECO:0000269|PubMed:19384417}. Note=In the stratum corneum of the epidermis, dispersed diffusely throughout the cytoplasm, while in the stratum granulosum, localized within keratohyalin granules (PubMed:19384417, PubMed:21531719). In granular keratinocytes and in lower corneocytes, colocalizes with calpain-1/CAPN1. {ECO:0000269|PubMed:1…	cornified envelope#GO:0001533;cytoplasm#GO:0005737;extracellular region#GO:0005576;keratohyalin granule#GO:0036457;nucleus#GO:0005634;tertiary granule lumen#GO:1904724	calcium ion binding#GO:0005509;structural molecule activity#GO:0005198;transition metal ion binding#GO:0046914	cell adhesion#GO:0007155;epidermis morphogenesis#GO:0048730;establishment of skin barrier#GO:0061436
TM4SF4	P48230	6	CLGGTLIPLAFFGFLANILLFFPGGK;CLMANSTWGYPFHDGDYLNDEALWNK;FAMFTSTIFAVVGFLGAGYSFIISAISINK;FAMFTSTIFAVVGFLGAGYSFIISAISINKGPK;RFAMFTSTIFAVVGFLGAGYSFIISAISINKGPK;VIDDNDHLSQEIWFFGGILGSGVLMIFPALVFLGLK	5.91113	5.91113	4	7.64449	7.64449	3	25.7421	0.54602	3	10.0283	6.74966	3	0	0	4	2.75714	2.75714	8	Transmembrane 4 L6 family member 4	Regulates the adhesive and proliferative status of intestinal epithelial cells. Can mediate density-dependent cell proliferation. || The protein encoded by this gene is a member of the transmembrane 4 superfamily, also known as the tetraspanin family. Most of these members are cell-surface proteins that are characterized by the presence of four hydrophobic domains. The proteins mediate signal tra…	Membrane; Multi-pass membrane protein.	membrane#GO:0016020		tissue regeneration#GO:0042246	1a: multi‐pass transmembrane proteins
SSC5D	A1L4H1;A1L4H1-2	23	AHICSHEEDAGVVCAGQR;DATVACWELGCGK;DVGGQLQR;ELGCGGALAAPGGAFFGEGSGPIILDDLR;ELGCGGALAAPGGAR;ELGCGGPQQPDPAAGR;FGPGAGPVWMDDVGCGGGEQALR;FGWGAGPIWLDDVGCVGTEASLSDCPAAPWGK;GLGQLGEAVK;GNEGQLGLCHHR;GSEASLSDCPSGAWGK;LEVWHAGR;LEVWHDQR;LEVWHGGR;LTQVVEQER;QALLLGLTQLVEAAR;QLGCGGALAAPGGAFFGEGAGPVWLSELACR;SNCDHSEDAGLVCTGPAPR;THYGPGTGPIWLDDMGCK;VMACEPPALVELVAAVR;WGTVCDDGWDLR;WGTVCDDNWDLR;WGTVCDDSWDMR	10.0104	5.77996	4	0	0	3	30.3064	0.521307	3	0	0	3	0	0	4	2.48916	2.48916	8	Soluble scavenger receptor cysteine-rich domain-containing protein SSC5D	Binds to extracellular matrix proteins. Binds to pathogen- associated molecular patterns (PAMPs) present on the cell walls of Gram-positive and Gram-negative bacteria and fungi, behaving as a pattern recognition receptor (PRR). Induces bacterial and fungal aggregation and subsequent inhibition of PAMP-induced cytokine release. Does not possess intrinsic bactericidal activity. May play a role in t…	Secreted {ECO:0000250}. Cytoplasm {ECO:0000250}.	collagen-containing extracellular matrix#GO:0062023;cytoplasm#GO:0005737;extracellular matrix#GO:0031012;extracellular space#GO:0005615;membrane#GO:0016020	extracellular matrix binding#GO:0050840;fibronectin binding#GO:0001968;laminin binding#GO:0043236;scavenger receptor activity#GO:0005044	defense response#GO:0006952;defense response to Gram-negative bacterium#GO:0050829;defense response to Gram-positive bacterium#GO:0050830;detection of bacterial lipoprotein#GO:0042494;innate immune response#GO:0045087;negative regulation of interleukin-8 production#GO:0032717
LRP1	Q07954	45	AALSGANVLTLIEK;ACACAHGMLAEDGASCR;ADGSGSVVLR;ATALAIMGDK;AVTDEEPFLIFANR;CDGEDDCGDNSDENPEECAR;CDNDNDCGDNSDEAGCSHSCSSTQFK;DGIHNVEGVAVDWMGDNLYWTDDGPK;DGIHNVEGVAVDWMGDNLYWTDDGPKK;DGILFWTDWDASLPR;EDYIEFASLDGSNR;ETGSGGWPNGLTVDYLEK;ETVITMSGDDHPR;FCSEAQFECQNHR;GGALHIYHQR;GPVGLAIDFPESK;GYLFWTEWGQYPR;IEAASMSGAGR;IETAAMDGTLR;IFFSDIHFGNIQQINDDGSR;IGMDGSSRSVIVDTK;ITIVENVGSVEGLAYHR;ITWPNGLTLDYVTER;IVFPHGITLDLVSR…	10.6312	6.15172	4	0	0	3	28.465	0.949609	3	6.03955	6.97387	3	0	0	4	2.78823	2.78823	8	Prolow-density lipoprotein receptor-related protein 1	Endocytic receptor involved in endocytosis and in phagocytosis of apoptotic cells (PubMed:11907044, PubMed:12713657). Required for early embryonic development (By similarity). Involved in cellular lipid homeostasis. Involved in the plasma clearance of chylomicron remnants and activated LRPAP1 (alpha 2-macroglobulin), as well as the local metabolism of complexes between plasminogen activators and …	[Low-density lipoprotein receptor-related protein 1 85 kDa subunit]: Cell membrane; Single-pass type I membrane protein. Membrane, coated pit. [Low-density lipoprotein receptor-related protein 1 515 kDa subunit]: Cell membrane; Peripheral membrane protein; Extracellular side. Membrane, coated pit. [Low-density lipoprotein receptor-related protein 1 intracellular domain]: Cytoplasm {ECO:0000269|Pu…	basolateral plasma membrane#GO:0016323;clathrin-coated pit#GO:0005905;early endosome#GO:0005769;endocytic vesicle membrane#GO:0030666;focal adhesion#GO:0005925;Golgi apparatus#GO:0005794;lysosomal membrane#GO:0005765;membrane#GO:0016020;microtubule organizing center#GO:0005815;nucleus#GO:0005634;plasma membrane#GO:0005886;plasma membrane protein complex#GO:0098797;receptor complex#GO:0043235	alpha-2 macroglobulin receptor activity#GO:0016964;amyloid-beta binding#GO:0001540;apolipoprotein binding#GO:0034185;apolipoprotein receptor activity#GO:0030226;calcium ion binding#GO:0005509;cargo receptor activity#GO:0038024;clathrin heavy chain binding#GO:0032050;heparan sulfate proteoglycan binding#GO:0043395;lipoprotein particle receptor binding#GO:0070325;low-density lipoprotein particle re…	amyloid-beta clearance#GO:0097242;amyloid-beta clearance by cellular catabolic process#GO:0150094;amyloid-beta clearance by transcytosis#GO:0150093;aorta morphogenesis#GO:0035909;apoptotic cell clearance#GO:0043277;astrocyte activation involved in immune response#GO:0002265;cellular response to amyloid-beta#GO:1904646;enzyme-linked receptor protein signaling pathway#GO:0007167;lipid metabolic pro…	1b: single‐pass transmembrane proteins
FGL1	Q08830	2	IDLADFEK;NLHFLTTQEDYTLK	0	0	4	0	0	3	7.23911	7.23911	3	11.0214	7.34807	3	11.507	6.65902	4	2.72419	2.72419	8	Fibrinogen-like protein 1	Immune suppressive molecule that inhibits antigen-specific T- cell activation by acting as a major ligand of LAG3 (PubMed:30580966). Responsible for LAG3 T-cell inhibitory function (PubMed:30580966). Binds LAG3 independently from MHC class II (MHC-II) (PubMed:30580966). Secreted by, and promotes growth of, hepatocytes (PubMed:11470158, PubMed:19880967). {ECO:0000269|PubMed:11470158, ECO:0000269|P…	Secreted {ECO:0000269|PubMed:11470158, ECO:0000269|PubMed:30580966}. Note=Secreted in the blood plasma. {ECO:0000269|PubMed:30580966}.	collagen-containing extracellular matrix#GO:0062023;extracellular region#GO:0005576;extracellular space#GO:0005615;fibrinogen complex#GO:0005577	signaling receptor binding#GO:0005102	adaptive immune response#GO:0002250;cell-matrix adhesion#GO:0007160;hepatocyte proliferation#GO:0072574;negative regulation of T cell activation#GO:0050868;platelet aggregation#GO:0070527;regulation of immune response#GO:0050776	5a: blood‐derived corona proteins
ELP3	Q9H9T3	2	GTGLYELWKSGR;SYSPSDLVELVAR	0	0	4	0	0	3	9.3688	9.3688	3	12.8509	8.5684	3	0	0	4	3.12892	3.12892	8	Elongator complex protein 3	Catalytic tRNA acetyltransferase subunit of the elongator complex which is required for multiple tRNA modifications, including mcm5U (5-methoxycarbonylmethyl uridine), mcm5s2U (5- methoxycarbonylmethyl-2-thiouridine), and ncm5U (5-carbamoylmethyl uridine) (PubMed:29415125). In the elongator complex, acts as a tRNA uridine(34) acetyltransferase by mediating formation of carboxymethyluridine in the…	Cytoplasm {ECO:0000269|PubMed:11818576, ECO:0000269|PubMed:19185337, ECO:0000269|PubMed:22854966}. Nucleus {ECO:0000269|PubMed:11714725, ECO:0000269|PubMed:11818576, ECO:0000269|PubMed:22854966}. [Isoform 1]: Nucleus {ECO:0000269|PubMed:22002106}. [Isoform 2]: Cytoplasm {ECO:0000269|PubMed:22002106}. Nucleus {ECO:0000269|PubMed:22002106}.	cytoplasm#GO:0005737;cytosol#GO:0005829;elongator holoenzyme complex#GO:0033588;nucleolus#GO:0005730;nucleus#GO:0005634	4 iron, 4 sulfur cluster binding#GO:0051539;acetyltransferase activity#GO:0016407;metal ion binding#GO:0046872;phosphorylase kinase regulator activity#GO:0008607;tRNA binding#GO:0000049;tRNA uridine(34) acetyltransferase activity#GO:0106261	central nervous system development#GO:0007417;neuron migration#GO:0001764;positive regulation of cell migration#GO:0030335;regulation of transcription by RNA polymerase II#GO:0006357;regulation of translation#GO:0006417;tRNA wobble base 5-methoxycarbonylmethyl-2-thiouridinylation#GO:0002926;tRNA wobble uridine modification#GO:0002098
[truncated: 2 more rows]

## Sheet: Table S3
Table S3. Relative levels of the most frequently observed EV markers detected in the 5 EV preparations (EQ, ES, IZ, TI, T14) and starting plasma PL
				EQ			ES			IZ			TI			T14			PL			Protein name	Function	Subcellular Locations	GO-Cellular_component	GO-Molecular_function	GO-Biological_process	MISEV2023 Category
GN	Acc	N of peps	Peptides	Mean	SD	N	Mean	SD	N	Mean	SD	N	Mean	SD	N	Mean	SD	N	Mean	SD	N
[truncated: 58 more rows]

## Sheet: Table S4
Table S4. Relative levels proteins detected in the 5 EV preparations (EQ, ES, IZ, TI, T14) but absent in starting plasma PL
[truncated: 174 more rows]

## Sheet: Table S5
Table S5. Peptides used for PRM analysis
Method	Protein	Peptide	Modified Sequence	Precursor Charge	Precursor Mz
1	CD63	QQMENYPK	QQMENYPK	2	519.24
[truncated: 160 more rows]

## Sheet: Table S6
Table S6. List of positive and negative markers used for purity assesment
[truncated: 6 more rows]
